# Supplementary material for: 1,5-Dimethyl-3-propargyl-1H-1,5-benzodiazepine-2,4(3H,5H)-dione
Source: Acta Crystallogr Sect E Struct Rep Online. 2010 Jun 26;66(Pt 7):o1797. doi: 10.1107/S1600536810024219 (PMC3006968; doi:10.1107/S1600536810024219)
Supplement: Supplementary file 2 [file e-66-o1797-Isup2.hkl]

# 
# h,k,l, Fc-squared, Fo-squared, sigma(Fo-squared) and status flag 
# 
data_I
_shelx_title '  Cc' 
_shelx_refln_list_code          4 
_shelx_F_calc_maximum      213.15 
_exptl_crystal_F_000      1024.00 
_reflns_d_resolution_high  0.7108 
 
loop_ 
 _symmetry_equiv_pos_as_xyz 
 'x, y, z' 
 'x, -y, z+1/2' 
 'x+1/2, y+1/2, z' 
 'x+1/2, -y+1/2, z+1/2' 
 
_cell_length_a    16.0768 
_cell_length_b    17.1087 
_cell_length_c     8.9530 
_cell_angle_alpha  90.000 
_cell_angle_beta   93.701 
_cell_angle_gamma  90.000 
 
_shelx_F_squared_multiplier     1.000 
 
loop_ 
 _refln_index_h 
 _refln_index_k 
 _refln_index_l 
 _refln_F_squared_calc 
 _refln_F_squared_meas 
 _refln_F_squared_sigma 
 _refln_observed_status 
   4   0   0    13660.92    13116.61    130.04 o 
   6   0   0     3369.66     3373.19     37.78 o 
   8   0   0     1445.47     1495.73     22.05 o 
  10   0   0     1199.29     1197.25     18.75 o 
  12   0   0     3698.68     3704.11     43.09 o 
  14   0   0     2040.63     2022.04     31.76 o 
  16   0   0       68.56       60.04     18.68 o 
  18   0   0       30.56       26.61     21.84 o 
  20   0   0      122.07       91.41     27.44 o 
  22   0   0       23.53       -7.42     54.32 o 
   3   1   0     1561.29     1442.51     12.10 o 
   5   1   0     2549.73     2594.29     18.72 o 
   7   1   0     1381.58     1286.24     13.58 o 
   9   1   0      676.66      590.89      9.79 o 
  11   1   0      363.43      363.47      8.52 o 
  13   1   0     1084.18     1029.50     15.28 o 
  15   1   0      210.32      231.33     12.05 o 
  17   1   0       67.44       71.04     13.51 o 
  19   1   0       98.53       71.14     14.79 o 
  21   1   0       42.73       28.41     19.88 o 
   2   2   0     1107.25      974.14      8.59 o 
   4   2   0     3395.39     3446.51     24.57 o 
   6   2   0      141.59      154.78      4.49 o 
   8   2   0       28.05       26.33      4.44 o 
  10   2   0      109.90      129.00      6.23 o 
  12   2   0      652.62      633.28     11.06 o 
  14   2   0      112.57      120.28      9.82 o 
  16   2   0      333.68      354.39     16.62 o 
  18   2   0       26.89        9.38     12.72 o 
  20   2   0       49.07       27.70     22.09 o 
  22   2   0        5.72       -0.51     29.70 o 
   1   3   0     4366.39     3978.01     28.65 o 
   3   3   0     8507.98     8213.58     56.87 o 
   5   3   0      352.12      388.40      6.51 o 
   7   3   0      229.02      237.93      6.27 o 
   9   3   0       67.76       64.85      4.97 o 
  11   3   0     1237.19     1186.84     14.95 o 
  13   3   0     1129.12     1065.63     17.13 o 
  15   3   0      358.34      355.91     12.54 o 
  17   3   0      163.77      190.50     14.37 o 
  19   3   0       32.22       33.13     22.32 o 
  21   3   0       19.51      -18.27     21.63 o 
   0   4   0    34391.68    33878.53    316.93 o 
   2   4   0    30222.56    29529.29    208.87 o 
   4   4   0     8953.09     8690.99     62.66 o 
   6   4   0      974.05      915.87     12.95 o 
   8   4   0      599.14      640.52      9.12 o 
  10   4   0      218.40      236.61      7.24 o 
  12   4   0     1497.50     1453.89     19.88 o 
  14   4   0      405.43      444.71     13.27 o 
  16   4   0     1630.54     1691.39     27.89 o 
  18   4   0       54.94       24.98     15.10 o 
  20   4   0      238.08      186.99     26.22 o 
  22   4   0       72.28       52.88     32.48 o 
   1   5   0    45431.73    43936.42    300.10 o 
   3   5   0     3603.14     3781.00     28.10 o 
   5   5   0     4628.70     4493.03     33.12 o 
   7   5   0      544.25      523.85      8.59 o 
   9   5   0      832.58      809.75     10.38 o 
  11   5   0     1787.21     1722.59     20.45 o 
  13   5   0     2447.55     2370.39     26.69 o 
  15   5   0     1023.93     1041.02     18.82 o 
  17   5   0      125.87      128.60     13.88 o 
  19   5   0       23.44       14.42     19.28 o 
  21   5   0       11.45      -47.03     43.57 o 
   0   6   0      289.37      288.29      8.12 o 
   2   6   0     2425.41     2415.54     21.05 o 
   4   6   0     1807.26     1674.45     15.52 o 
   6   6   0     2165.37     2204.64     22.36 o 
   8   6   0      143.16      168.04      6.12 o 
  10   6   0      322.28      344.72      9.73 o 
  12   6   0       49.63       55.62      7.74 o 
  14   6   0      740.75      739.37     15.33 o 
  16   6   0      530.51      574.69     16.88 o 
  18   6   0       42.76       12.68     13.10 o 
  20   6   0      200.41      197.16     26.66 o 
   1   7   0     2785.98     2836.21     25.12 o 
   3   7   0     1544.02     1606.46     17.50 o 
   5   7   0     1372.49     1490.66     15.69 o 
   7   7   0       45.47       44.81      4.37 o 
   9   7   0      161.04      177.24      7.49 o 
  11   7   0     2034.58     1986.31     22.84 o 
  13   7   0     1149.68     1129.58     19.06 o 
  15   7   0        5.77        8.25      9.00 o 
  17   7   0       53.98       42.07     11.77 o 
  19   7   0        0.44      -23.70     15.80 o 
  21   7   0       21.70      -42.29     28.19 o 
   0   8   0      510.99      525.18     14.80 o 
   2   8   0     2588.86     2525.21     23.81 o 
   4   8   0     3045.49     3150.03     26.15 o 
   6   8   0     2905.58     2890.68     26.24 o 
   8   8   0      179.69      189.54      6.55 o 
  10   8   0      364.68      384.09     10.61 o 
  12   8   0      578.10      574.24     14.20 o 
  14   8   0      129.34      127.09     10.17 o 
  16   8   0      516.56      559.60     17.08 o 
  18   8   0      388.20      422.00     20.98 o 
  20   8   0       30.24       16.17     23.00 o 
   1   9   0     3700.71     3675.51     39.26 o 
   3   9   0     4495.26     4513.98     39.57 o 
   5   9   0      904.92      903.93     11.32 o 
   7   9   0      114.92      144.19      6.40 o 
   9   9   0     1098.70     1088.57     17.42 o 
  11   9   0     1716.89     1629.75     23.13 o 
  13   9   0       78.25       60.76      9.08 o 
  15   9   0      357.25      364.17     14.31 o 
  17   9   0      469.23      543.45     21.74 o 
  19   9   0      217.89      213.29     27.58 o 
   0  10   0      233.29      236.06     11.33 o 
   2  10   0     2257.99     2157.93     24.47 o 
   4  10   0     2886.78     2853.16     30.80 o 
   6  10   0       19.89       23.42      4.64 o 
   8  10   0      355.43      382.16     11.35 o 
  10  10   0      172.03      196.27      9.75 o 
  12  10   0       61.75       59.01      8.72 o 
  14  10   0      105.11      119.65     11.06 o 
  16  10   0      197.44      207.69     16.92 o 
  18  10   0      127.95       89.94     23.09 o 
  20  10   0        1.83      -16.29     28.21 o 
   1  11   0      885.30      884.84     16.02 o 
   3  11   0     1009.25     1042.47     15.92 o 
   5  11   0      311.88      305.60      9.61 o 
   7  11   0     1530.43     1437.59     21.68 o 
   9  11   0     2091.79     2079.20     28.57 o 
  11  11   0       59.02       62.31      9.03 o 
  13  11   0      174.84      184.55     11.55 o 
  15  11   0       41.47       31.51     10.55 o 
  17  11   0      121.15      124.71     18.09 o 
  19  11   0       92.97       85.42     30.20 o 
   0  12   0     2700.67     2696.23     42.51 o 
   2  12   0      423.37      436.19     12.48 o 
   4  12   0        9.71       16.07      6.21 o 
   6  12   0      938.19      954.59     17.53 o 
   8  12   0      312.02      320.39     12.58 o 
  10  12   0       77.20       68.95      9.32 o 
  12  12   0      180.39      199.52     12.81 o 
  14  12   0      312.73      349.76     19.96 o 
  16  12   0       72.32       83.30     14.32 o 
  18  12   0      102.67       53.67     27.29 o 
   1  13   0      431.83      436.79     14.20 o 
   3  13   0     1031.88     1072.79     19.54 o 
   5  13   0     1484.17     1408.47     21.38 o 
   7  13   0      442.77      443.64     14.14 o 
   9  13   0      322.24      322.60     13.39 o 
  11  13   0      192.69      188.14     13.35 o 
  13  13   0      150.68      158.29     13.65 o 
  15  13   0      164.03      171.77     15.80 o 
  17  13   0      294.17      378.77     40.47 o 
   0  14   0        6.70      -16.49     11.07 o 
   2  14   0      180.14      186.32     10.55 o 
   4  14   0      683.63      656.09     17.01 o 
   6  14   0      350.96      351.49     14.15 o 
   8  14   0      196.77      187.79     13.55 o 
  10  14   0      111.92      131.04     11.66 o 
  12  14   0        1.05      -13.76      9.17 o 
  14  14   0       55.57       58.13     12.87 o 
  16  14   0       17.11       -0.45     14.34 o 
  18  14   0       40.42       10.00     28.48 o 
   1  15   0      567.02      559.66     19.91 o 
   3  15   0      332.98      347.65     14.07 o 
   5  15   0      148.06      166.30     13.81 o 
   7  15   0      654.12      602.02     19.39 o 
   9  15   0      379.74      425.93     22.52 o 
  11  15   0      202.40      192.32     16.36 o 
  13  15   0       54.31       65.97     15.22 o 
  15  15   0       24.07       10.54     16.02 o 
  17  15   0       27.35       34.87     28.42 o 
   0  16   0      372.92      362.57     22.13 o 
   2  16   0      585.53      548.64     18.25 o 
   4  16   0      325.19      347.64     15.70 o 
   6  16   0       57.17       70.65     11.77 o 
   8  16   0      451.59      466.11     21.76 o 
  10  16   0        6.75        3.88     12.39 o 
  12  16   0       10.41        1.34     13.57 o 
  14  16   0       47.14       37.89     15.92 o 
  16  16   0       60.46       49.78     38.61 o 
   1  17   0        4.97        3.13      8.04 o 
   3  17   0       95.41      116.76     14.70 o 
   5  17   0      236.34      269.58     17.86 o 
   7  17   0      405.72      436.53     18.90 o 
   9  17   0      202.30      216.04     21.60 o 
  11  17   0       17.99       16.76     13.82 o 
  13  17   0        5.72      -21.34     14.23 o 
  15  17   0       47.74       35.90     20.86 o 
   0  18   0        8.94       -3.20     15.64 o 
   2  18   0        0.19      -15.68     10.45 o 
   4  18   0       51.32       32.05     12.88 o 
   6  18   0      509.37      540.13     29.39 o 
   8  18   0      463.59      430.78     24.07 o 
  10  18   0       95.09      116.04     16.49 o 
  12  18   0       67.19       68.63     17.06 o 
  14  18   0       18.97       11.79     24.83 o 
   1  19   0       70.24       33.81     11.73 o 
   3  19   0        1.22      -17.19     11.46 o 
   5  19   0       31.15       26.23     14.81 o 
   7  19   0      535.20      522.60     26.03 o 
   9  19   0       62.44       66.69     18.18 o 
  11  19   0       10.23      -14.99     19.74 o 
  13  19   0       26.89       21.38     17.61 o 
   0  20   0       62.45       26.61     18.90 o 
   2  20   0        4.03        3.22     13.41 o 
   4  20   0       56.57       62.03     21.64 o 
   6  20   0      270.78      310.98     27.91 o 
   8  20   0       99.09       77.88     19.04 o 
  10  20   0       55.58       39.08     19.00 o 
  12  20   0       68.02       55.92     27.36 o 
   1  21   0      169.80      156.62     20.91 o 
   3  21   0       27.45        3.18     16.22 o 
   5  21   0      109.55      115.95     19.15 o 
   7  21   0      119.83      107.75     19.59 o 
   9  21   0      140.88      163.24     29.96 o 
  11  21   0       31.08       51.96     20.07 o 
   0  22   0       14.01       -1.14     28.52 o 
   2  22   0       83.06       93.66     18.49 o 
   4  22   0        1.08      -29.41     22.68 o 
   6  22   0        1.32      -18.63     16.39 o 
   8  22   0      145.64      138.06     22.09 o 
   1  23   0       17.15       23.84     20.59 o 
   3  23   0       43.64       27.86     19.35 o 
   5  23   0      100.83      101.08     22.73 o 
   0  24   0       14.33       -6.90     34.11 o 
 -21   1   1       50.70       51.76     21.78 o 
 -19   1   1        5.54      -17.87     13.38 o 
 -17   1   1      231.90      244.19     16.89 o 
 -15   1   1      755.19      756.09     21.23 o 
 -13   1   1     1330.01     1242.32     19.62 o 
 -11   1   1      473.11      480.80      9.73 o 
  -9   1   1     1832.19     1980.49     18.28 o 
  -7   1   1     4239.96     4079.47     31.21 o 
  -5   1   1       47.16       43.87      3.02 o 
  -3   1   1       90.36       98.51      3.66 o 
  -1   1   1      536.27      479.57     20.53 o 
   1   1   1       12.20        0.40      1.70 o 
   3   1   1       66.17       71.72      2.32 o 
   5   1   1     1395.15     1357.28     10.54 o 
   7   1   1     2542.86     2511.16     20.44 o 
   9   1   1     1309.13     1298.95     14.17 o 
  11   1   1      178.11      195.71      7.13 o 
  13   1   1      619.68      600.26     11.93 o 
  15   1   1     1750.25     1700.23     26.19 o 
  17   1   1      289.45      284.68     18.19 o 
  19   1   1       42.31       30.95     17.41 o 
  21   1   1       37.67      -12.55     22.02 o 
 -22   2   1       99.76       99.21     33.37 o 
 -20   2   1      176.91      181.33     22.75 o 
 -18   2   1       47.09       33.03     13.52 o 
 -16   2   1      947.65      973.87     21.41 o 
 -14   2   1       52.20       29.96      9.67 o 
 -12   2   1      849.99      856.30     14.48 o 
 -10   2   1      216.45      252.43      7.23 o 
  -8   2   1     4075.57     4470.92     35.53 o 
  -6   2   1       74.15      106.28      4.46 o 
  -4   2   1      542.03      508.43      7.68 o 
  -2   2   1     3001.95     2877.86     34.61 o 
   0   2   1    44514.80    39642.77    951.47 o 
   2   2   1    10329.88     9939.65     66.31 o 
   4   2   1    13326.79    12906.70     73.44 o 
   6   2   1     2249.09     2314.24     19.36 o 
   8   2   1      736.19      731.59      9.71 o 
  10   2   1      101.43       97.83      5.34 o 
  12   2   1     3983.76     3985.43     35.43 o 
  14   2   1      778.60      799.66     14.92 o 
  16   2   1     1083.12     1110.94     22.85 o 
  18   2   1      202.24      205.54     20.65 o 
  20   2   1       27.00      -21.33     20.17 o 
  22   2   1      106.87       50.19     61.10 o 
 -21   3   1        0.39      -28.10     22.55 o 
 -19   3   1       50.11       53.91     16.50 o 
 -17   3   1      155.24      138.89     14.01 o 
 -15   3   1      625.16      588.90     16.09 o 
 -13   3   1      419.85      417.04     12.39 o 
 -11   3   1      882.43      872.44     13.98 o 
  -9   3   1     1609.71     1471.67     15.59 o 
  -7   3   1      899.21     1048.82     12.93 o 
  -5   3   1     5919.37     5936.38     50.87 o 
  -3   3   1    14452.05    14005.92    139.57 o 
  -1   3   1     1699.93     1668.59     17.23 o 
   1   3   1     7299.75     6908.39     50.50 o 
   3   3   1       30.82       30.11      2.70 o 
   5   3   1     1851.04     1758.09     13.76 o 
   7   3   1     1412.62     1408.46     13.89 o 
   9   3   1     1003.19     1005.26     12.34 o 
  11   3   1      281.96      271.50      8.42 o 
  13   3   1     2695.50     2575.57     26.15 o 
  15   3   1     1500.67     1503.32     23.38 o 
  17   3   1       53.48       49.38     10.70 o 
  19   3   1       54.13       36.27     17.73 o 
  21   3   1      100.06       83.54     24.75 o 
 -22   4   1       85.42        8.40     29.98 o 
 -20   4   1        8.42        3.36     20.83 o 
 -18   4   1      106.69      102.12     15.74 o 
 -16   4   1      513.53      565.03     16.79 o 
 -14   4   1     1010.65     1018.56     17.94 o 
 -12   4   1      839.15      745.36     14.58 o 
 -10   4   1      616.88      665.86     11.08 o 
  -8   4   1      132.52      130.44      6.05 o 
  -6   4   1      106.19       99.54      5.77 o 
  -4   4   1    11927.95    11875.14    110.99 o 
  -2   4   1     7038.53     6922.19     61.67 o 
   0   4   1    19035.40    19216.67    149.69 o 
   2   4   1    34986.93    33939.26    230.40 o 
   4   4   1     2746.88     2522.83     18.14 o 
   6   4   1      201.34      221.71      5.39 o 
   8   4   1      485.35      473.19      8.30 o 
  10   4   1      548.24      525.19      9.43 o 
  12   4   1       42.82       48.39      6.62 o 
  14   4   1      926.62      924.04     18.09 o 
  16   4   1      159.81      174.95     11.73 o 
  18   4   1       39.68       10.09     13.82 o 
  20   4   1      231.82      225.91     27.71 o 
  22   4   1       41.19       31.37     32.83 o 
 -21   5   1       23.04      -24.54     25.86 o 
 -19   5   1      118.74       86.73     19.14 o 
 -17   5   1      256.95      263.77     14.81 o 
 -15   5   1       55.70       46.97      9.96 o 
 -13   5   1     2194.53     2128.44     27.01 o 
 -11   5   1     1396.53     1317.66     17.53 o 
  -9   5   1      461.21      485.20     11.71 o 
  -7   5   1     1237.96     1175.97     14.27 o 
  -5   5   1      527.68      491.89      9.04 o 
  -3   5   1     5459.30     5505.37     49.75 o 
  -1   5   1     2662.21     2486.95     26.26 o 
   1   5   1    11506.04    10965.04     87.31 o 
   3   5   1     1613.01     1582.86     14.35 o 
   5   5   1     6220.03     6250.42     42.06 o 
   7   5   1      555.66      502.13      8.09 o 
   9   5   1      640.86      623.33      9.16 o 
  11   5   1       65.06       59.46      6.22 o 
  13   5   1        7.18      -11.06      7.38 o 
  15   5   1        7.23      -12.34      8.23 o 
  17   5   1      121.69      134.77     13.29 o 
  19   5   1       41.67       10.22     15.60 o 
  21   5   1        6.96      -25.59     31.78 o 
 -20   6   1       55.76       28.83     20.88 o 
 -18   6   1      100.56       90.72     13.26 o 
 -16   6   1      119.89      111.64     12.15 o 
 -14   6   1      323.91      360.72     12.57 o 
 -12   6   1     1285.90     1276.71     18.30 o 
 -10   6   1      262.22      295.18     10.84 o 
  -8   6   1       14.67       10.10      4.90 o 
  -6   6   1     3073.67     3153.94     27.80 o 
  -4   6   1     3815.82     3928.35     34.28 o 
  -2   6   1       17.35       20.27      3.62 o 
   0   6   1     6248.02     6111.42     57.32 o 
   2   6   1      122.63      107.46      3.95 o 
   4   6   1     2169.05     2159.54     19.34 o 
   6   6   1     2087.91     2070.65     19.21 o 
   8   6   1      315.93      302.72      6.91 o 
  10   6   1      332.66      318.05      8.55 o 
  12   6   1      407.67      428.44     11.93 o 
  14   6   1      284.92      302.45     12.78 o 
  16   6   1      707.07      737.80     19.18 o 
  18   6   1      255.10      237.78     21.23 o 
  20   6   1       55.07       34.97     23.26 o 
 -21   7   1       14.72      -38.75     25.83 o 
 -19   7   1        5.55      -12.14     21.99 o 
 -17   7   1       10.31        4.17     11.39 o 
 -15   7   1      479.63      446.33     16.22 o 
 -13   7   1      477.70      461.61     12.84 o 
 -11   7   1     1076.77     1073.25     16.26 o 
  -9   7   1      276.60      296.89      9.06 o 
  -7   7   1     2208.95     2290.76     22.34 o 
  -5   7   1     2416.77     2215.67     31.33 o 
  -3   7   1     3441.69     3411.19     30.12 o 
  -1   7   1    10169.78     9918.23     80.10 o 
   1   7   1     1276.46     1250.34     13.64 o 
   3   7   1     4028.72     3916.98     30.11 o 
   5   7   1      538.81      472.07      9.16 o 
   7   7   1      236.83      251.82      7.68 o 
   9   7   1      743.71      756.00     10.95 o 
  11   7   1     2713.75     2645.70     27.52 o 
  13   7   1       28.31       32.39      8.44 o 
  15   7   1      354.48      376.29     16.57 o 
  17   7   1      308.67      321.61     15.42 o 
  19   7   1      150.29      165.16     21.96 o 
  21   7   1       38.60      -19.85     30.94 o 
 -20   8   1       42.82       11.17     26.85 o 
 -18   8   1      140.48      150.72     17.72 o 
 -16   8   1      522.37      549.83     18.18 o 
 -14   8   1       33.42       35.95      9.11 o 
 -12   8   1      629.36      612.53     15.42 o 
 -10   8   1       12.63       -4.51      6.12 o 
  -8   8   1     1229.36     1124.19     14.89 o 
  -6   8   1       91.45      100.57      5.61 o 
  -4   8   1     3898.89     3875.12     32.40 o 
  -2   8   1      292.39      307.01      8.99 o 
   0   8   1     2816.29     2771.00     28.88 o 
   2   8   1     6004.27     5955.34     49.83 o 
   4   8   1      834.41      881.29     10.89 o 
   6   8   1      916.42      876.66     12.91 o 
   8   8   1      288.42      301.79      8.67 o 
  10   8   1      374.50      373.09     12.22 o 
  12   8   1       89.04       93.41      8.83 o 
  14   8   1      347.68      366.09     13.11 o 
  16   8   1       66.35       61.25     10.74 o 
  18   8   1       52.12       27.08     14.64 o 
  20   8   1      103.31       92.77     26.75 o 
 -19   9   1       60.04       29.85     18.77 o 
 -17   9   1       39.53       17.83     12.88 o 
 -15   9   1       22.96        0.14      8.88 o 
 -13   9   1      563.35      550.17     15.43 o 
 -11   9   1     2186.12     2156.40     32.16 o 
  -9   9   1     2536.76     2381.83     26.24 o 
  -7   9   1      110.07      122.04      7.30 o 
  -5   9   1      155.95      159.77      6.31 o 
  -3   9   1     2851.31     2813.84     27.46 o 
  -1   9   1     1756.10     1699.75     19.20 o 
   1   9   1     1235.14     1114.78     15.29 o 
   3   9   1    10672.19    10328.95     76.28 o 
   5   9   1     3042.62     2811.77     27.55 o 
   7   9   1      266.34      268.10      9.39 o 
   9   9   1      762.04      742.31     18.08 o 
  11   9   1      776.94      720.24     16.53 o 
  13   9   1      211.34      232.33     12.45 o 
  15   9   1      128.43      131.47     11.86 o 
  17   9   1      310.17      313.19     18.69 o 
  19   9   1       32.86       40.95     27.53 o 
 -20  10   1       17.81       23.28     52.41 o 
 -18  10   1       75.58       68.46     16.64 o 
 -16  10   1       52.25       45.40     13.56 o 
 -14  10   1      525.93      536.46     19.24 o 
 -12  10   1      173.18      175.34     11.02 o 
 -10  10   1      190.30      222.40     10.00 o 
  -8  10   1       95.89      104.53      7.92 o 
  -6  10   1      681.27      694.98     13.07 o 
  -4  10   1     5906.64     5922.48     56.19 o 
  -2  10   1     1160.76     1071.08     13.82 o 
   0  10   1      165.43      185.88      9.85 o 
   2  10   1     2223.83     2173.93     23.57 o 
   4  10   1      224.54      217.24      6.85 o 
   6  10   1      734.22      759.79     13.55 o 
   8  10   1      353.33      385.08     12.76 o 
  10  10   1      615.67      615.98     15.37 o 
  12  10   1       15.79       15.92      8.64 o 
  14  10   1      183.17      196.10     12.72 o 
  16  10   1      133.74      133.22     14.74 o 
  18  10   1       93.86       79.94     17.91 o 
  20  10   1       36.02       30.39     30.59 o 
 -19  11   1      120.31      127.59     34.45 o 
 -17  11   1       52.78       45.31     14.38 o 
 -15  11   1       64.22       55.67     11.73 o 
 -13  11   1      148.90      156.24     11.45 o 
 -11  11   1      700.40      696.78     16.93 o 
  -9  11   1      310.28      321.45     12.70 o 
  -7  11   1      377.25      382.34     11.47 o 
  -5  11   1     1247.47     1219.60     18.38 o 
  -3  11   1      454.28      514.89     10.86 o 
  -1  11   1      790.44      788.21     11.41 o 
   1  11   1      821.06      753.53     13.44 o 
   3  11   1     1394.01     1316.50     16.66 o 
   5  11   1      166.51      162.89      8.16 o 
   7  11   1      818.40      794.69     15.12 o 
   9  11   1     2643.97     2532.51     57.35 o 
  11  11   1      297.32      338.71     14.32 o 
  13  11   1       20.00       23.86     10.35 o 
  15  11   1      241.58      279.21     15.97 o 
  17  11   1      215.06      181.66     20.10 o 
  19  11   1      427.80      484.61     46.19 o 
 -18  12   1        9.72      -12.95     31.90 o 
 -16  12   1       16.93       26.22     15.03 o 
 -14  12   1      190.45      186.67     14.90 o 
 -12  12   1      145.48      187.85     12.31 o 
 -10  12   1       75.89       92.96     10.91 o 
  -8  12   1      305.04      322.82     12.30 o 
  -6  12   1      367.38      345.88     11.22 o 
  -4  12   1      725.77      723.67     13.38 o 
  -2  12   1      386.03      426.39      9.90 o 
   0  12   1      474.42      499.89     11.45 o 
   2  12   1      235.69      229.58      9.44 o 
   4  12   1       12.25        5.84      6.07 o 
   6  12   1      366.74      366.15     11.62 o 
   8  12   1       71.58       80.19      9.41 o 
  10  12   1      466.35      467.08     16.71 o 
  12  12   1       19.13       11.12      9.51 o 
  14  12   1        6.91        1.88     10.58 o 
  16  12   1      148.22      143.61     17.02 o 
  18  12   1       83.30       53.18     21.91 o 
 -19  13   1       72.03       -0.54     23.80 o 
 -17  13   1      178.14      216.77     23.00 o 
 -15  13   1      109.20      147.38     17.90 o 
 -13  13   1      565.97      631.52     22.28 o 
 -11  13   1       23.10       18.35      8.06 o 
  -9  13   1      740.44      727.06     17.15 o 
  -7  13   1     1633.66     1515.46     22.80 o 
  -5  13   1      396.47      379.48     14.06 o 
  -3  13   1      222.93      282.76     10.80 o 
  -1  13   1      344.17      356.48      9.95 o 
   1  13   1       81.81       82.80      7.09 o 
   3  13   1       54.52       50.34      7.96 o 
   5  13   1      578.41      561.62     14.51 o 
   7  13   1       68.19       63.23      9.32 o 
   9  13   1      121.30      123.10     10.72 o 
  11  13   1      130.32      112.07     15.92 o 
  13  13   1        2.58       -7.03     10.48 o 
  15  13   1      212.13      220.80     16.22 o 
  17  13   1       75.07       57.95     26.73 o 
 -18  14   1       56.74        8.35     23.61 o 
 -16  14   1       14.95       17.48     17.44 o 
 -14  14   1      183.86      180.46     17.19 o 
 -12  14   1       68.35       59.22     14.58 o 
 -10  14   1     1197.09     1233.54     24.59 o 
  -8  14   1      492.27      460.19     15.52 o 
  -6  14   1     1016.24      966.32     20.34 o 
  -4  14   1      715.45      741.93     25.15 o 
  -2  14   1      114.67      133.73     10.06 o 
   0  14   1       46.03       40.17     11.21 o 
   2  14   1     1511.86     1438.45     24.33 o 
   4  14   1     3487.05     3496.37     42.12 o 
   6  14   1     1046.60     1035.42     21.58 o 
   8  14   1       10.51       16.14      9.49 o 
  10  14   1       84.76       75.03     11.06 o 
  12  14   1       79.55       66.47     12.01 o 
  14  14   1      121.68      121.88     14.35 o 
  16  14   1      167.81      155.42     20.24 o 
  18  14   1        9.11      -17.89     20.94 o 
 -17  15   1       17.00       16.36     26.97 o 
 -15  15   1       21.56        4.91     19.48 o 
 -13  15   1        5.71      -13.73     13.15 o 
 -11  15   1       52.51       41.77     13.33 o 
  -9  15   1        8.60       -3.90     10.61 o 
  -7  15   1      231.68      243.00     14.73 o 
  -5  15   1      454.13      453.77     19.20 o 
  -3  15   1      728.00      737.12     18.33 o 
  -1  15   1        2.47       -5.19      8.62 o 
   1  15   1      165.35      154.87     17.01 o 
   3  15   1      165.63      178.48     13.20 o 
   5  15   1      166.37      157.50     11.68 o 
   7  15   1      250.75      244.04     13.79 o 
   9  15   1      277.98      276.27     16.85 o 
  11  15   1       45.80       57.45     12.58 o 
  13  15   1       14.73        3.31     12.20 o 
  15  15   1       79.83      112.92     17.59 o 
  17  15   1      118.48       85.28     27.09 o 
 -16  16   1        5.34        0.90     26.75 o 
 -14  16   1      129.42      138.54     19.70 o 
 -12  16   1      105.22       78.51     15.59 o 
 -10  16   1       23.47       28.97     16.26 o 
  -8  16   1      215.36      253.42     15.64 o 
  -6  16   1      103.53      107.72     12.64 o 
  -4  16   1      139.31      126.14     14.81 o 
  -2  16   1      338.88      386.05     20.41 o 
   0  16   1      469.11      435.74     18.78 o 
   2  16   1       18.26        0.29     10.58 o 
   4  16   1      367.19      354.25     13.68 o 
   6  16   1      154.96      147.58     12.23 o 
   8  16   1      738.04      737.99     20.65 o 
  10  16   1       33.02       13.06     11.02 o 
  12  16   1       28.86       25.63     12.66 o 
  14  16   1      148.93      153.01     18.93 o 
  16  16   1       10.95       -5.58     34.17 o 
 -15  17   1       95.82       71.23     29.68 o 
 -13  17   1       12.86       -8.00     15.49 o 
 -11  17   1       41.90       49.71     14.39 o 
  -9  17   1       28.73       24.98     12.71 o 
  -7  17   1      147.71      150.95     14.12 o 
  -5  17   1       26.05        2.24     11.63 o 
  -3  17   1       29.28       14.34     12.31 o 
  -1  17   1      248.15      247.49     16.26 o 
   1  17   1      632.82      616.48     21.06 o 
   3  17   1      736.75      758.94     19.67 o 
   5  17   1        5.68      -10.54     10.35 o 
   7  17   1      150.87      149.73     13.17 o 
   9  17   1      269.09      271.83     16.58 o 
  11  17   1       62.56       56.89     13.50 o 
  13  17   1        4.01      -22.19     14.79 o 
  15  17   1      147.01      165.41     26.61 o 
 -14  18   1       91.12       70.24     30.10 o 
 -12  18   1       25.96       22.38     15.20 o 
 -10  18   1       79.19       54.36     14.95 o 
  -8  18   1       15.19        0.99     13.84 o 
  -6  18   1        1.11        2.63     12.09 o 
  -4  18   1       97.72       89.82     18.20 o 
  -2  18   1       89.67      106.12     15.24 o 
   0  18   1      201.34      188.71     16.08 o 
   2  18   1      758.90      749.45     22.90 o 
   4  18   1      411.99      366.55     20.11 o 
   6  18   1      407.36      406.84     22.60 o 
   8  18   1      448.91      472.60     33.91 o 
  10  18   1       15.60       -8.60     16.90 o 
  12  18   1       84.91       60.11     16.65 o 
  14  18   1       29.80       36.25     23.33 o 
 -13  19   1        5.65        8.34     21.33 o 
 -11  19   1      160.15      192.96     22.04 o 
  -9  19   1       48.05       20.75     16.40 o 
  -7  19   1       12.16       -2.04     14.50 o 
  -5  19   1       84.90       66.95     15.86 o 
  -3  19   1       21.15        2.33     23.65 o 
  -1  19   1       38.11       28.74     13.85 o 
   1  19   1        7.46       -6.73      9.66 o 
   3  19   1      323.45      331.44     19.72 o 
   5  19   1      117.64      161.27     17.87 o 
   7  19   1       44.86       43.81     16.49 o 
   9  19   1       24.26       42.10     27.24 o 
  11  19   1       56.64       58.30     16.95 o 
  13  19   1       61.60       59.06     21.26 o 
 -12  20   1       17.68      -13.90     18.30 o 
 -10  20   1      205.21      261.21     44.96 o 
  -8  20   1      381.44      420.54     26.19 o 
  -6  20   1       13.69       -1.76     18.12 o 
  -4  20   1       77.03       81.11     18.12 o 
  -2  20   1       28.79        2.54     14.83 o 
   0  20   1       58.70       49.29     11.84 o 
   2  20   1      244.91      260.88     20.58 o 
   4  20   1       72.75       62.03     16.42 o 
   6  20   1      160.04      165.14     19.62 o 
   8  20   1      179.09      190.70     30.25 o 
  10  20   1       45.55       50.13     18.89 o 
  12  20   1        5.44       -1.76     19.77 o 
 -11  21   1       74.54       83.63     21.53 o 
  -9  21   1        7.52       10.81     18.28 o 
  -7  21   1        3.01      -16.47     16.19 o 
  -5  21   1       18.27       27.62     20.23 o 
  -3  21   1        1.67      -15.41     16.16 o 
  -1  21   1        5.87       -5.04     14.42 o 
   1  21   1       22.33        7.24     15.08 o 
   3  21   1      126.81      149.59     19.33 o 
   5  21   1      116.88      110.51     18.92 o 
   7  21   1      130.56      169.11     21.57 o 
   9  21   1       49.65       46.50     19.62 o 
  -8  22   1        3.64      -26.18     17.45 o 
  -6  22   1       20.51       17.98     18.00 o 
  -4  22   1        2.12      -23.41     15.61 o 
  -2  22   1      128.08      141.43     21.74 o 
   0  22   1        4.83       -3.86     25.68 o 
   2  22   1       11.17       -2.58     16.38 o 
   4  22   1       16.53       -2.81     16.50 o 
   6  22   1       80.40      112.54     21.02 o 
   8  22   1       98.82      118.01     23.40 o 
  -5  23   1      101.90       92.73     23.33 o 
  -3  23   1       20.49        2.83     17.09 o 
  -1  23   1        3.91       -7.03     19.65 o 
   1  23   1        6.69      -27.75     18.75 o 
   3  23   1       17.13        6.80     17.26 o 
   5  23   1      105.85      111.13     24.89 o 
 -22   0   2       67.57       30.52     42.55 o 
 -20   0   2      414.92      456.60     39.53 o 
 -18   0   2      158.80      180.22     23.84 o 
 -16   0   2     1004.19     1024.14     36.43 o 
 -14   0   2      684.22      660.72     25.41 o 
 -12   0   2      397.20      384.43     15.76 o 
 -10   0   2      220.71      205.22     10.47 o 
  -8   0   2     8412.01     9193.99    105.98 o 
  -6   0   2     6462.72     6601.12     76.53 o 
  -4   0   2     7002.74     7781.53     97.76 o 
  -2   0   2    24818.54    25083.42    357.43 o 
   0   0   2     8400.09     8492.70    129.63 o 
   2   0   2    26146.96    28730.26    798.76 o 
   4   0   2    15032.59    15244.11    155.21 o 
   6   0   2     6682.85     7278.80     63.60 o 
   8   0   2     5846.37     6086.51     58.11 o 
  10   0   2      734.44      774.98     15.71 o 
  12   0   2      409.37      416.17     15.50 o 
  14   0   2       68.18       62.04     11.96 o 
  16   0   2      401.05      436.57     19.58 o 
  18   0   2      122.93       99.47     40.07 o 
  20   0   2      115.11      136.47     77.73 o 
  22   0   2      126.59      103.68     57.49 o 
 -21   1   2        6.89      -19.77     18.17 o 
 -19   1   2      284.56      299.14     19.62 o 
 -17   1   2       58.06       31.27     14.35 o 
 -15   1   2      561.16      583.98     19.07 o 
 -13   1   2       89.94       93.93     10.67 o 
 -11   1   2       78.27       75.87      6.88 o 
  -9   1   2      285.04      290.10      7.10 o 
  -7   1   2     2787.01     2805.79     26.36 o 
  -5   1   2      143.14      141.11      5.29 o 
  -3   1   2     7794.93     7752.43     79.34 o 
  -1   1   2     1411.76     1424.28     16.13 o 
   1   1   2     2111.85     2187.47     20.55 o 
   3   1   2      751.06      810.09      8.89 o 
   5   1   2     3906.61     4111.17     29.23 o 
   7   1   2     1311.53     1370.54     12.41 o 
   9   1   2     1419.99     1372.76     13.91 o 
  11   1   2      203.13      192.86      7.92 o 
  13   1   2       56.13       42.23      7.52 o 
  15   1   2      462.15      472.85     13.67 o 
  17   1   2       66.92       54.52     14.07 o 
  19   1   2       84.33       97.57     23.53 o 
  21   1   2       58.58       36.25     27.40 o 
 -22   2   2       14.58      -23.36     32.90 o 
 -20   2   2       23.28       33.72     18.32 o 
 -18   2   2       73.81       64.54     13.84 o 
 -16   2   2      443.75      478.36     18.92 o 
 -14   2   2      131.89      150.51     11.41 o 
 -12   2   2      282.79      294.04     11.86 o 
 -10   2   2      166.09      175.46      6.59 o 
  -8   2   2      297.84      305.18      7.92 o 
  -6   2   2      111.58      149.23      5.97 o 
  -4   2   2      405.06      437.94      8.42 o 
  -2   2   2    23409.43    23125.33    176.97 o 
   0   2   2     8419.20     8379.69     66.47 o 
   2   2   2     9416.99     9536.81     69.47 o 
   4   2   2     5492.11     5307.08     39.29 o 
   6   2   2     4324.37     4331.53     30.08 o 
   8   2   2      245.00      319.58      7.01 o 
  10   2   2       45.38       54.57      5.28 o 
  12   2   2     1767.88     1716.83     20.74 o 
  14   2   2      837.61      866.93     15.75 o 
  16   2   2       97.23      106.62     11.18 o 
  18   2   2      176.29      205.50     19.87 o 
  20   2   2       49.10       13.03     22.40 o 
 -21   3   2       99.51       99.09     25.29 o 
 -19   3   2       68.33       81.39     16.00 o 
 -17   3   2       41.08       38.50     11.35 o 
 -15   3   2      139.67      103.17     11.39 o 
 -13   3   2      236.65      242.33     12.11 o 
 -11   3   2      414.54      440.40     11.80 o 
  -9   3   2      640.21      659.66     10.39 o 
  -7   3   2     3835.00     4136.91     38.55 o 
  -5   3   2      752.31      747.04     11.57 o 
  -3   3   2     4299.32     4404.43     44.13 o 
  -1   3   2     2038.29     1806.00     22.65 o 
   1   3   2      165.91      167.15      5.45 o 
   3   3   2      471.04      536.94      8.51 o 
   5   3   2     2921.64     3055.59     22.45 o 
   7   3   2     2132.26     2311.61     21.59 o 
   9   3   2      221.55      237.81      7.98 o 
  11   3   2       49.60       47.77      6.00 o 
  13   3   2      280.97      271.96     10.18 o 
  15   3   2      241.07      263.75     11.95 o 
  17   3   2      216.50      251.88     16.28 o 
  19   3   2      103.52       90.77     19.37 o 
  21   3   2       11.77      -12.95     60.24 o 
 -22   4   2       93.39       59.59     30.44 o 
 -20   4   2       14.60       -3.71     29.02 o 
 -18   4   2       47.89       49.18     15.48 o 
 -16   4   2      478.20      510.32     19.67 o 
 -14   4   2      833.98      757.08     18.26 o 
 -12   4   2      747.26      785.88     17.16 o 
 -10   4   2      777.60      722.68     12.81 o 
  -8   4   2     2649.21     2838.98     27.51 o 
  -6   4   2      113.34      149.13      6.79 o 
  -4   4   2     1601.33     1565.23     21.93 o 
  -2   4   2     6660.72     6623.20     64.85 o 
   0   4   2      409.76      380.96      7.59 o 
   2   4   2     8456.01     8700.37     64.72 o 
   4   4   2    13241.65    13703.87     91.32 o 
   6   4   2     3859.60     3973.88     29.25 o 
   8   4   2      504.72      535.93      9.64 o 
  10   4   2      276.21      314.02      7.98 o 
  12   4   2     1978.02     1921.22     22.18 o 
  14   4   2      372.92      400.29     12.58 o 
  16   4   2      163.35      175.49     16.74 o 
  18   4   2       65.58       60.67     12.16 o 
  20   4   2        8.88      -17.87     21.17 o 
 -21   5   2       15.53        8.12     26.93 o 
 -19   5   2       83.92      108.46     18.44 o 
 -17   5   2      482.29      487.07     17.90 o 
 -15   5   2      138.91      153.00     11.40 o 
 -13   5   2      239.95      260.57     12.57 o 
 -11   5   2      409.45      378.87     10.97 o 
  -9   5   2       11.08        9.56      5.37 o 
  -7   5   2     7240.95     7633.23     70.62 o 
  -5   5   2    13604.84    13912.69    141.11 o 
  -3   5   2     2331.72     2286.30     24.88 o 
  -1   5   2      254.66      303.70      7.24 o 
   1   5   2     6602.43     6704.18     50.43 o 
   3   5   2      151.88      153.45      7.07 o 
   5   5   2     2483.14     2618.70     21.51 o 
   7   5   2     3569.44     3702.92     29.11 o 
   9   5   2      793.42      725.70     11.52 o 
  11   5   2       91.21       88.53      7.02 o 
  13   5   2       68.24       76.28      8.13 o 
  15   5   2      174.31      167.36     12.27 o 
  17   5   2       58.11       42.76     12.50 o 
  19   5   2      190.32      225.52     23.96 o 
  21   5   2       37.49       39.21     32.89 o 
 -20   6   2       41.50        8.29     19.34 o 
 -18   6   2      290.18      327.41     16.91 o 
 -16   6   2       49.34       39.83     10.86 o 
 -14   6   2      433.12      431.64     14.73 o 
 -12   6   2      114.94      125.05      8.52 o 
 -10   6   2       82.64       93.52      7.39 o 
  -8   6   2      312.24      309.22      8.94 o 
  -6   6   2       36.10       54.42      6.28 o 
  -4   6   2     7436.59     7469.97     75.41 o 
  -2   6   2     1103.99     1202.60     17.03 o 
   0   6   2     4043.94     3982.15     36.53 o 
   2   6   2     4437.49     4496.38     37.49 o 
   4   6   2       78.55       86.11      4.62 o 
   6   6   2     3887.48     3988.62     31.80 o 
   8   6   2      317.68      321.29      8.19 o 
  10   6   2      692.16      698.61     12.52 o 
  12   6   2      447.34      442.36     12.06 o 
  14   6   2       41.66       48.71     10.55 o 
  16   6   2      400.87      384.72     17.81 o 
  18   6   2      272.16      308.53     20.49 o 
  20   6   2       32.04      -23.50     22.61 o 
 -21   7   2        8.70      -14.57     53.11 o 
 -19   7   2       33.87       -4.27     15.52 o 
 -17   7   2      221.73      255.75     15.22 o 
 -15   7   2       27.57       28.42     10.23 o 
 -13   7   2       78.97       70.62      9.52 o 
 -11   7   2      644.72      593.70     12.91 o 
  -9   7   2      179.70      161.75      7.84 o 
  -7   7   2     1946.52     2021.57     22.62 o 
  -5   7   2     2443.18     2454.27     32.27 o 
  -3   7   2      269.75      253.47     10.33 o 
  -1   7   2     1605.60     1606.48     19.87 o 
   1   7   2     2630.34     2688.95     23.83 o 
   3   7   2     2741.65     2912.31     26.88 o 
   5   7   2      941.76      908.50     12.86 o 
   7   7   2      380.50      415.71      8.60 o 
   9   7   2      455.15      432.60     10.03 o 
  11   7   2     2897.58     2804.03     31.04 o 
  13   7   2       12.77       17.12      9.34 o 
  15   7   2       59.10       51.12     11.36 o 
  17   7   2      177.14      176.12     15.73 o 
  19   7   2        7.79       -7.05     15.29 o 
  21   7   2       72.84       16.34     32.89 o 
 -20   8   2       36.51       18.45     23.26 o 
 -18   8   2      178.41      219.41     17.86 o 
 -16   8   2       19.25        7.44     11.23 o 
 -14   8   2      116.98      107.67     11.37 o 
 -12   8   2      747.22      832.09     16.43 o 
 -10   8   2     1345.39     1361.10     19.68 o 
  -8   8   2     1076.89     1110.67     14.98 o 
  -6   8   2      132.66      125.48      6.88 o 
  -4   8   2      353.10      354.81      9.45 o 
  -2   8   2      602.89      614.53     13.59 o 
   0   8   2      675.92      591.02     11.36 o 
   2   8   2      437.11      453.30      9.75 o 
   4   8   2       27.68       28.17      4.48 o 
   6   8   2      199.30      212.53      7.60 o 
   8   8   2      177.28      187.13      7.70 o 
  10   8   2      809.98      815.56     14.79 o 
  12   8   2      163.65      165.14     11.07 o 
  14   8   2       52.42       53.20     10.74 o 
  16   8   2       12.14      -13.17     10.78 o 
  18   8   2      580.12      657.17     26.72 o 
  20   8   2      339.03      451.83     36.91 o 
 -19   9   2        2.03      -28.24     18.83 o 
 -17   9   2       10.69      -13.52     14.35 o 
 -15   9   2      117.73      123.78     13.18 o 
 -13   9   2      801.35      769.35     19.88 o 
 -11   9   2      278.99      269.77     11.40 o 
  -9   9   2     1123.93     1106.29     15.92 o 
  -7   9   2     1095.73     1209.38     18.53 o 
  -5   9   2      131.91      155.36      6.72 o 
  -3   9   2     2173.63     2214.76     30.84 o 
  -1   9   2      167.60      160.49      7.42 o 
   1   9   2      142.99      157.87      6.42 o 
   3   9   2       56.61       69.70      5.42 o 
   5   9   2       33.16       28.82      4.89 o 
   7   9   2      113.89      100.58      6.83 o 
   9   9   2     1906.34     1868.69     32.86 o 
  11   9   2     2211.97     2103.80     40.80 o 
  13   9   2      175.89      194.73     12.23 o 
  15   9   2       15.31       -9.37      9.83 o 
  17   9   2       36.50       39.77     15.06 o 
  19   9   2      250.66      295.67     28.26 o 
 -20  10   2       25.29      -16.50     23.13 o 
 -18  10   2        3.38      -30.71     24.68 o 
 -16  10   2       75.66       65.76     15.75 o 
 -14  10   2       58.41       46.79     13.21 o 
 -12  10   2      135.44      133.53     11.20 o 
 -10  10   2      290.52      327.62     12.01 o 
  -8  10   2       69.17       61.21      7.14 o 
  -6  10   2      206.42      208.63      9.12 o 
  -4  10   2        4.64        4.27      6.84 o 
  -2  10   2      239.41      257.97      8.47 o 
   0  10   2     1659.60     1697.42     21.25 o 
   2  10   2     2488.18     2445.05     21.79 o 
   4  10   2       49.04       57.71      5.32 o 
   6  10   2      555.62      540.34     10.69 o 
   8  10   2      699.01      662.97     15.76 o 
  10  10   2       60.32       60.49      9.14 o 
  12  10   2      116.72      119.05     10.71 o 
  14  10   2       96.89      110.24     14.02 o 
  16  10   2       59.50       81.48     14.28 o 
  18  10   2       97.39       91.64     28.40 o 
 -19  11   2       58.55       21.29     22.58 o 
 -17  11   2        4.05      -23.20     15.47 o 
 -15  11   2       65.21       47.09     15.03 o 
 -13  11   2       10.90        3.86     11.42 o 
 -11  11   2      387.75      404.31     14.66 o 
  -9  11   2      281.13      266.34     15.25 o 
  -7  11   2       37.16       33.15      7.95 o 
  -5  11   2      426.90      440.97     11.05 o 
  -3  11   2      564.27      561.34     12.32 o 
  -1  11   2      125.26      130.01      8.15 o 
   1  11   2     2431.89     2350.78     22.20 o 
   3  11   2      312.69      324.13      8.71 o 
   5  11   2      602.53      607.39     11.98 o 
   7  11   2      287.48      283.54     10.25 o 
   9  11   2      335.43      339.60     14.50 o 
  11  11   2      601.98      538.50     16.71 o 
  13  11   2       30.22       22.49     11.46 o 
  15  11   2        2.98        6.73     11.63 o 
  17  11   2      416.56      456.80     27.41 o 
  19  11   2       26.73        7.11     24.41 o 
 -18  12   2        2.92      -29.97     19.98 o 
 -16  12   2      171.44      154.45     19.81 o 
 -14  12   2      116.30      113.43     15.85 o 
 -12  12   2      242.00      241.59     13.37 o 
 -10  12   2      182.44      184.14     11.74 o 
  -8  12   2      470.57      453.41     14.11 o 
  -6  12   2       15.89       -0.83      7.73 o 
  -4  12   2      176.15      189.86      8.43 o 
  -2  12   2      224.86      218.37      9.05 o 
   0  12   2      875.56      828.90     14.86 o 
   2  12   2      509.79      467.87     12.55 o 
   4  12   2     1053.82     1088.27     15.70 o 
   6  12   2      607.61      587.89     16.95 o 
   8  12   2      265.90      264.13     12.42 o 
  10  12   2      820.09      835.44     21.04 o 
  12  12   2      146.16      126.92     12.01 o 
  14  12   2        3.34      -16.17     11.02 o 
  16  12   2       66.78       42.73     15.84 o 
  18  12   2      125.60      128.60     24.42 o 
 -17  13   2        0.87      -21.63     19.02 o 
 -15  13   2       12.05       -1.64     14.39 o 
 -13  13   2      188.14      181.70     16.52 o 
 -11  13   2      796.63      859.73     21.30 o 
  -9  13   2      135.67      155.43     11.28 o 
  -7  13   2       64.11       57.64      8.86 o 
  -5  13   2      130.88      151.68     10.05 o 
  -3  13   2      171.68      177.35     11.84 o 
  -1  13   2       50.68       61.61      7.44 o 
   1  13   2      374.82      359.92     11.26 o 
   3  13   2     1119.43     1053.56     17.64 o 
   5  13   2      835.23      793.25     16.20 o 
   7  13   2      699.35      640.55     16.64 o 
   9  13   2      534.94      494.55     22.98 o 
  11  13   2      242.01      292.49     23.44 o 
  13  13   2       23.27       30.13     11.90 o 
  15  13   2       40.95       63.45     15.88 o 
  17  13   2       58.55       32.74     20.58 o 
 -18  14   2        8.79       13.03     23.00 o 
 -16  14   2       89.99       85.80     19.79 o 
 -14  14   2      106.01      122.07     16.55 o 
 -12  14   2      104.85      101.33     13.25 o 
 -10  14   2      133.45      139.98     11.85 o 
  -8  14   2      110.97      103.17     10.37 o 
  -6  14   2      162.07      148.33     11.89 o 
  -4  14   2      128.85      133.90     11.05 o 
  -2  14   2      733.47      739.46     16.34 o 
   0  14   2       63.72       46.74      6.64 o 
   2  14   2      527.86      519.69     12.72 o 
   4  14   2      131.36      120.17      9.66 o 
   6  14   2      297.52      313.95     13.09 o 
   8  14   2      307.36      320.56     20.37 o 
  10  14   2      113.85       90.61     12.05 o 
  12  14   2      357.81      360.44     20.36 o 
  14  14   2      102.93       84.87     17.23 o 
  16  14   2       41.78       37.09     18.96 o 
 -17  15   2       16.58       -9.44     26.03 o 
 -15  15   2       69.42       79.88     22.11 o 
 -13  15   2      189.20      214.27     28.77 o 
 -11  15   2       62.72       78.06     12.86 o 
  -9  15   2      452.52      478.13     17.38 o 
  -7  15   2      294.91      287.82     13.97 o 
  -5  15   2      246.35      264.54     14.94 o 
  -3  15   2      230.66      233.54     12.21 o 
  -1  15   2      127.23      131.92     10.54 o 
   1  15   2      361.49      383.58     12.45 o 
   3  15   2      109.53      108.39      9.80 o 
   5  15   2       74.04       65.84      9.52 o 
   7  15   2      304.89      324.23     15.17 o 
   9  15   2       74.54       67.21     11.48 o 
  11  15   2      105.18      113.06     14.58 o 
  13  15   2       32.77       27.51     13.73 o 
  15  15   2       30.13       33.19     17.78 o 
  17  15   2      115.12       80.33     28.17 o 
 -16  16   2       20.94       -3.71     42.17 o 
 -14  16   2      160.08      113.58     23.52 o 
 -12  16   2      284.51      277.04     20.19 o 
 -10  16   2      160.25      146.92     13.75 o 
  -8  16   2      545.85      559.50     17.88 o 
  -6  16   2      391.63      384.44     16.07 o 
  -4  16   2      202.40      177.08     13.19 o 
  -2  16   2      325.55      314.21     13.42 o 
   0  16   2      186.75      181.50     11.73 o 
   2  16   2      439.88      427.24     20.51 o 
   4  16   2      144.35      159.24     11.18 o 
   6  16   2       41.97       49.83     10.53 o 
   8  16   2       56.95       25.26     13.58 o 
  10  16   2      177.98      209.42     15.92 o 
  12  16   2       20.54        5.22     12.37 o 
  14  16   2       30.89       30.53     17.59 o 
  16  16   2       65.99       65.33     24.32 o 
 -15  17   2       14.90      -10.83     25.34 o 
 -13  17   2      139.95      138.87     28.40 o 
 -11  17   2        4.81      -10.90     13.52 o 
  -9  17   2        1.97        2.70     12.63 o 
  -7  17   2       41.92       48.92     11.00 o 
  -5  17   2      129.44      125.56     12.50 o 
  -3  17   2       21.27        0.00      9.57 o 
  -1  17   2       20.74       14.69      8.30 o 
   1  17   2        1.21       -5.20     10.11 o 
   3  17   2      227.54      241.76     13.51 o 
   5  17   2       13.99       11.07      9.92 o 
   7  17   2      273.66      293.84     16.26 o 
   9  17   2       42.84       23.66     11.70 o 
  11  17   2      113.70      130.18     17.47 o 
  13  17   2      110.49      125.54     20.22 o 
  15  17   2       36.70       15.74     22.44 o 
 -14  18   2       59.84        2.80     25.75 o 
 -12  18   2       67.28       74.03     22.25 o 
 -10  18   2       59.39       64.11     17.62 o 
  -8  18   2       55.65       35.43     16.17 o 
  -6  18   2       94.52       96.17     15.66 o 
  -4  18   2       64.41       81.16     19.76 o 
  -2  18   2       21.79        9.19     15.55 o 
   0  18   2      186.17      149.56     13.13 o 
   2  18   2      277.76      317.72     17.44 o 
   4  18   2      157.17      165.44     14.33 o 
   6  18   2       61.73       76.05     13.44 o 
   8  18   2      175.60      202.09     15.97 o 
  10  18   2      118.47      118.23     16.58 o 
  12  18   2        4.33      -17.35     16.71 o 
  14  18   2      126.89      140.18     53.71 o 
 -13  19   2       17.15       -9.44     27.01 o 
 -11  19   2       21.17        3.63     26.31 o 
  -9  19   2      157.81      155.89     20.03 o 
  -7  19   2        7.29      -19.38     13.89 o 
  -5  19   2       34.10       21.58     16.02 o 
  -3  19   2       77.39       70.31     17.65 o 
  -1  19   2      224.96      222.47     18.02 o 
   1  19   2       40.40       54.51     11.40 o 
   3  19   2      199.62      206.13     16.11 o 
   5  19   2       19.13       -2.41     11.79 o 
   7  19   2       83.17       91.17     22.24 o 
   9  19   2       40.99       13.79     16.66 o 
  11  19   2      193.67      211.39     22.35 o 
  13  19   2      156.46      226.10     41.00 o 
 -12  20   2        2.63      -37.26     24.84 o 
 -10  20   2       91.13       73.22     23.16 o 
  -8  20   2       81.14      100.24     18.68 o 
  -6  20   2       24.21       20.25     16.42 o 
  -4  20   2       10.09        7.95     15.37 o 
  -2  20   2       69.06       53.95     15.05 o 
   0  20   2      160.94      157.73     17.75 o 
   2  20   2      207.70      207.21     17.00 o 
   4  20   2      101.09      104.12     14.99 o 
   6  20   2       17.32       13.40     13.84 o 
   8  20   2       46.27       48.23     18.30 o 
  10  20   2        0.41        0.77     20.83 o 
  -9  21   2       77.68       71.46     23.94 o 
  -7  21   2       69.71       92.66     18.91 o 
  -5  21   2       51.84       22.71     16.60 o 
  -3  21   2       12.80       14.80     15.49 o 
  -1  21   2       78.05       56.27     16.31 o 
   1  21   2       25.89       11.50     13.00 o 
   3  21   2      106.08       96.71     16.03 o 
   5  21   2      261.00      262.72     22.65 o 
   7  21   2       32.70       30.70     18.15 o 
   9  21   2        0.55      -14.56     20.15 o 
  -8  22   2       30.68       51.88     23.44 o 
  -6  22   2       17.03      -25.05     16.70 o 
  -4  22   2       80.07       75.26     21.10 o 
  -2  22   2        7.46       -5.92     15.69 o 
   0  22   2        9.40      -17.86     14.75 o 
   2  22   2      196.34      222.10     24.79 o 
   4  22   2       42.40        4.48     17.27 o 
   6  22   2       37.96       30.07     17.95 o 
   8  22   2       18.52      -29.03     22.28 o 
  -5  23   2       17.62      -19.42     17.30 o 
  -3  23   2       46.19       68.88     19.34 o 
  -1  23   2        4.17      -23.54     15.69 o 
   1  23   2       32.20        8.92     19.91 o 
   3  23   2       56.42       32.31     43.48 o 
   5  23   2        6.40      -25.74     21.11 o 
 -21   1   3       45.87       47.64     20.85 o 
 -19   1   3      189.30      191.58     18.48 o 
 -17   1   3      185.68      158.62     14.97 o 
 -15   1   3     1099.83     1032.67     23.87 o 
 -13   1   3       35.14       16.93      8.62 o 
 -11   1   3       77.45       56.17      6.96 o 
  -9   1   3       76.13       92.90      6.77 o 
  -7   1   3     5856.66     6439.54     60.71 o 
  -5   1   3     6081.41     6171.65     57.00 o 
  -3   1   3     3601.77     3511.26     34.70 o 
  -1   1   3      503.67      519.27     11.47 o 
   1   1   3      132.29      130.84      9.11 o 
   3   1   3     1755.84     1780.00     22.39 o 
   5   1   3      220.96      294.41      9.18 o 
   7   1   3     1480.72     1570.86     15.40 o 
   9   1   3      466.70      453.38      9.01 o 
  11   1   3       17.15        9.93      6.66 o 
  13   1   3       38.53       18.26      7.61 o 
  15   1   3      293.30      303.62     11.82 o 
  17   1   3      115.53      116.08     12.47 o 
  19   1   3      297.51      305.16     24.64 o 
  21   1   3      135.81       72.28     26.34 o 
 -22   2   3        8.72      -33.96     27.80 o 
 -20   2   3       20.68       32.66     22.25 o 
 -18   2   3      154.21      159.82     15.65 o 
 -16   2   3       57.92       54.19     12.52 o 
 -14   2   3      696.95      641.05     18.33 o 
 -12   2   3      653.40      644.41     16.04 o 
 -10   2   3      967.56      989.69     16.25 o 
  -8   2   3      848.86      848.56     13.45 o 
  -6   2   3     1385.39     1459.30     17.24 o 
  -4   2   3      346.49      344.80     11.04 o 
  -2   2   3      607.01      586.89     10.54 o 
   0   2   3      336.22      364.00      9.46 o 
   2   2   3     9466.59     9457.08     80.73 o 
   4   2   3     2379.20     2410.54     23.38 o 
   6   2   3     2933.98     3064.24     25.45 o 
   8   2   3     1466.59     1471.49     15.12 o 
  10   2   3      290.12      311.73      9.77 o 
  12   2   3        6.65       -7.10      7.16 o 
  14   2   3     1891.43     1810.65     23.66 o 
  16   2   3      345.73      331.28     17.40 o 
  18   2   3       59.73       52.58     12.23 o 
  20   2   3      175.63      139.08     26.79 o 
 -21   3   3       21.12       -2.88     25.25 o 
 -19   3   3       64.57       52.13     15.76 o 
 -17   3   3      411.80      397.25     18.57 o 
 -15   3   3      540.01      537.23     17.06 o 
 -13   3   3       30.10       10.77      8.80 o 
 -11   3   3      498.22      511.92     18.27 o 
  -9   3   3      549.53      532.08     11.54 o 
  -7   3   3      840.05      804.67     11.96 o 
  -5   3   3      157.27      194.27      8.25 o 
  -3   3   3     1424.06     1402.80     15.43 o 
  -1   3   3     3312.26     3100.48     31.39 o 
   1   3   3     1964.33     1931.49     19.01 o 
   3   3   3      615.12      596.91     10.82 o 
   5   3   3      659.55      786.35     11.27 o 
   7   3   3     3772.96     3837.03     29.96 o 
   9   3   3      245.48      252.28      8.13 o 
  11   3   3      232.95      252.52     10.22 o 
  13   3   3      358.32      379.93     12.57 o 
  15   3   3       78.70       89.47     10.54 o 
  17   3   3       74.19       51.47     13.51 o 
  19   3   3      185.09      245.23     38.42 o 
  21   3   3       86.49       12.43     34.40 o 
 -20   4   3      256.32      239.83     26.75 o 
 -18   4   3       45.60       58.12     17.34 o 
 -16   4   3      151.91      152.88     12.94 o 
 -14   4   3       12.89       10.95      9.44 o 
 -12   4   3       15.95       -0.91      8.28 o 
 -10   4   3      110.82      117.10      8.54 o 
  -8   4   3     2642.69     2748.02     26.29 o 
  -6   4   3      579.97      622.47     12.64 o 
  -4   4   3     3752.67     3726.99     37.36 o 
  -2   4   3      863.76      827.25     12.77 o 
   0   4   3      414.32      453.99     10.17 o 
   2   4   3     5394.92     5634.38     48.33 o 
   4   4   3     4440.67     4538.06     40.86 o 
   6   4   3     4052.19     4136.08     29.97 o 
   8   4   3      535.68      569.78      9.66 o 
  10   4   3      310.27      315.17     10.26 o 
  12   4   3       82.80       70.95      8.42 o 
  14   4   3       54.72       35.09      8.89 o 
  16   4   3       26.18       15.64     11.89 o 
  18   4   3      123.45      151.15     22.44 o 
  20   4   3       62.31       35.19     25.16 o 
 -21   5   3       70.45       99.97     26.66 o 
 -19   5   3      224.17      242.32     26.17 o 
 -17   5   3        5.29      -21.92     14.61 o 
 -15   5   3      101.51      108.63     13.07 o 
 -13   5   3      168.84      149.72     11.47 o 
 -11   5   3       95.05       85.25      9.45 o 
  -9   5   3      211.65      243.24      9.50 o 
  -7   5   3       40.41       39.62      5.80 o 
  -5   5   3      870.09      905.68     14.52 o 
  -3   5   3      746.88      734.97     13.42 o 
  -1   5   3     1230.12     1192.76     16.24 o 
   1   5   3     2897.45     2912.24     28.30 o 
   3   5   3     1764.67     1701.60     18.81 o 
   5   5   3     1500.92     1497.86     16.46 o 
   7   5   3      172.71      180.22      6.47 o 
   9   5   3      124.16      116.97      6.81 o 
  11   5   3      497.56      442.88     13.01 o 
  13   5   3      353.39      307.05     11.61 o 
  15   5   3      355.07      397.94     18.26 o 
  17   5   3       28.12       20.91     12.70 o 
  19   5   3       14.25       -6.52     14.92 o 
  21   5   3       37.43      -37.49     78.86 o 
 -20   6   3       51.92        1.52     22.07 o 
 -18   6   3       13.19       -6.93     16.67 o 
 -16   6   3       89.50       83.92     13.79 o 
 -14   6   3      135.80      125.85     12.47 o 
 -12   6   3      131.24      151.42     11.80 o 
 -10   6   3       97.72      113.45      8.61 o 
  -8   6   3      396.76      421.08     11.42 o 
  -6   6   3      656.62      650.52     17.69 o 
  -4   6   3      361.99      364.49     10.62 o 
  -2   6   3     2148.51     2223.91     22.98 o 
   0   6   3      354.89      334.09      9.25 o 
   2   6   3      621.92      613.23     11.54 o 
   4   6   3     5925.91     6225.19     51.68 o 
   6   6   3     1576.61     1556.52     17.34 o 
   8   6   3      389.70      382.62      9.52 o 
  10   6   3      386.24      416.74     10.57 o 
  12   6   3       10.81       10.46      7.01 o 
  14   6   3        4.04      -12.66     13.50 o 
  16   6   3      164.60      135.98     22.27 o 
  18   6   3       73.54       76.54     17.74 o 
  20   6   3       42.92       26.91     25.80 o 
 -21   7   3      152.10       92.40     42.27 o 
 -19   7   3       39.96       16.40     18.50 o 
 -17   7   3       39.72       14.28     17.35 o 
 -15   7   3       62.57       55.77     12.12 o 
 -13   7   3      562.53      494.54     17.10 o 
 -11   7   3      904.46      800.66     18.87 o 
  -9   7   3      293.81      285.83     10.98 o 
  -7   7   3       27.28       42.65      6.58 o 
  -5   7   3      227.44      277.32     10.86 o 
  -3   7   3      446.31      448.82     14.00 o 
  -1   7   3     1020.01     1026.22     14.50 o 
   1   7   3      713.51      688.72     12.63 o 
   3   7   3     1619.74     1595.74     19.20 o 
   5   7   3      136.79      160.23      9.88 o 
   7   7   3      272.79      286.31      8.30 o 
   9   7   3      142.88      132.18      7.35 o 
  11   7   3      157.12      203.65     10.55 o 
  13   7   3      541.03      517.88     18.03 o 
  15   7   3       45.58       20.66     10.90 o 
  17   7   3       22.56       29.71     14.70 o 
  19   7   3      133.39      171.45     22.28 o 
 -20   8   3       64.37       26.83     31.04 o 
 -18   8   3        7.91      -11.54     14.58 o 
 -16   8   3      356.62      368.94     17.41 o 
 -14   8   3      259.40      272.83     14.72 o 
 -12   8   3      293.55      268.86     13.79 o 
 -10   8   3      176.10      176.21      9.68 o 
  -8   8   3      752.25      684.93     16.05 o 
  -6   8   3       81.85      114.24      7.92 o 
  -4   8   3      322.90      380.88     14.01 o 
  -2   8   3      463.95      389.51     11.26 o 
   0   8   3      278.52      294.47      9.54 o 
   2   8   3     1427.15     1499.40     18.61 o 
   4   8   3      650.14      662.43     11.51 o 
   6   8   3      132.56      162.45      6.84 o 
   8   8   3      384.82      387.26     10.59 o 
  10   8   3      113.18      125.99      8.34 o 
  12   8   3      165.66      194.74     12.43 o 
  14   8   3      221.95      234.02     15.65 o 
  16   8   3        8.58       -2.15     11.12 o 
  18   8   3       21.65       -2.85     14.95 o 
  20   8   3       10.10      -10.92     19.32 o 
 -19   9   3        7.10      -32.32     21.55 o 
 -17   9   3       12.71       13.42     16.27 o 
 -15   9   3       36.00       15.74     11.09 o 
 -13   9   3       22.44       27.02     10.42 o 
 -11   9   3      255.95      276.80     13.32 o 
  -9   9   3      606.33      662.22     14.44 o 
  -7   9   3      782.61      786.71     21.14 o 
  -5   9   3      129.69      137.29     11.64 o 
  -3   9   3      138.86      152.53      9.52 o 
  -1   9   3      782.25      755.53     13.68 o 
   1   9   3       78.86       80.22      6.37 o 
   3   9   3      236.27      239.72      8.18 o 
   5   9   3      622.85      609.99     11.14 o 
   7   9   3     1241.95     1258.38     19.29 o 
   9   9   3      142.20      140.41      8.41 o 
  11   9   3      171.24      152.67     11.68 o 
  13   9   3      247.18      251.58     17.16 o 
  15   9   3        4.28      -11.04      9.95 o 
  17   9   3      237.29      215.71     19.07 o 
  19   9   3        2.61      -18.90     27.00 o 
 -20  10   3      149.79      202.44     68.44 o 
 -18  10   3      145.07      189.83     22.58 o 
 -16  10   3       17.34        2.82     14.17 o 
 -14  10   3      182.67      197.08     15.68 o 
 -12  10   3      177.18      184.75     14.13 o 
 -10  10   3      254.99      271.08     11.61 o 
  -8  10   3      715.55      706.10     14.85 o 
  -6  10   3      291.79      286.47     16.78 o 
  -4  10   3      532.50      545.31     14.74 o 
  -2  10   3      712.44      735.42     17.08 o 
   0  10   3     1620.66     1564.86     19.19 o 
   2  10   3      175.07      174.58      7.44 o 
   4  10   3      517.70      486.96     10.33 o 
   6  10   3      756.15      746.68     13.17 o 
   8  10   3       76.72       66.02      7.45 o 
  10  10   3      312.73      330.04     13.43 o 
  12  10   3      104.12       93.47     11.37 o 
  14  10   3      235.14      260.65     15.07 o 
  16  10   3       71.72       80.33     20.33 o 
  18  10   3       70.34       56.41     26.48 o 
 -19  11   3       24.86      -10.17     21.17 o 
 -17  11   3       18.39       -7.98     16.63 o 
 -15  11   3       10.42       -9.58     13.55 o 
 -13  11   3      129.57      118.84     14.05 o 
 -11  11   3      140.09      129.76     13.26 o 
  -9  11   3      121.81      108.04     11.63 o 
  -7  11   3      679.97      642.26     16.97 o 
  -5  11   3      228.20      214.50     11.05 o 
  -3  11   3      553.05      561.79     14.43 o 
  -1  11   3      192.24      205.51     10.93 o 
   1  11   3      715.31      687.11     12.50 o 
   3  11   3      489.97      485.80     11.35 o 
   5  11   3      307.24      314.20      9.48 o 
   7  11   3      167.62      168.45      9.04 o 
   9  11   3        0.49      -10.92      7.28 o 
  11  11   3       52.07       29.32     11.02 o 
  13  11   3      131.78      109.45     12.99 o 
  15  11   3      286.52      324.48     28.74 o 
  17  11   3       14.48      -38.68     25.79 o 
 -18  12   3       42.30       24.69     21.55 o 
 -16  12   3       47.28       39.45     20.28 o 
 -14  12   3       41.12       32.37     14.44 o 
 -12  12   3      343.80      337.47     17.33 o 
 -10  12   3      129.22      107.76     11.91 o 
  -8  12   3      371.28      349.99     13.71 o 
  -6  12   3      841.99      812.12     19.55 o 
  -4  12   3       32.63       36.02      7.35 o 
  -2  12   3      566.88      562.14     14.90 o 
   0  12   3      420.24      397.05     13.26 o 
   2  12   3       43.72       40.68      6.21 o 
   4  12   3      396.23      405.61     12.21 o 
   6  12   3      329.25      317.33     11.24 o 
   8  12   3      241.67      252.53     11.10 o 
  10  12   3       37.68       23.86      9.68 o 
  12  12   3      126.29      108.93     12.79 o 
  14  12   3       14.51       12.04     11.86 o 
  16  12   3       29.03       15.85     16.39 o 
  18  12   3       45.17       18.72     29.34 o 
 -17  13   3       87.69       53.51     22.08 o 
 -15  13   3      229.27      221.59     21.60 o 
 -13  13   3      225.56      267.37     18.66 o 
 -11  13   3       30.76       23.41     11.72 o 
  -9  13   3      150.15      141.65     11.03 o 
  -7  13   3      401.61      439.92     14.96 o 
  -5  13   3      828.81      777.67     21.36 o 
  -3  13   3      192.66      224.72     11.10 o 
  -1  13   3       14.01        9.38      6.56 o 
   1  13   3      812.51      812.40     15.13 o 
   3  13   3       20.29        8.32      6.65 o 
   5  13   3        5.53       -2.20      7.16 o 
   7  13   3      169.49      169.62      9.90 o 
   9  13   3       98.96      116.97     12.54 o 
  11  13   3       95.56      100.57     13.24 o 
  13  13   3      176.20      172.42     15.58 o 
  15  13   3       66.15       29.93     15.92 o 
  17  13   3      107.05       97.03     21.82 o 
 -16  14   3       35.05       14.30     18.29 o 
 -14  14   3        3.45      -16.52     15.41 o 
 -12  14   3       27.66       20.23     13.78 o 
 -10  14   3       25.90        4.16     10.74 o 
  -8  14   3      230.23      221.56     12.21 o 
  -6  14   3      286.92      285.62     14.28 o 
  -4  14   3      467.08      460.60     15.20 o 
  -2  14   3     1091.09     1086.84     23.19 o 
   0  14   3      340.56      329.13     12.07 o 
   2  14   3       69.68       63.17      7.93 o 
   4  14   3       43.74       31.45      7.00 o 
   6  14   3       35.30       15.31      7.86 o 
   8  14   3       16.90       11.85      9.72 o 
  10  14   3       37.85       26.35     11.15 o 
  12  14   3        9.93       -2.46     10.25 o 
  14  14   3        5.83       -9.88     14.15 o 
  16  14   3       12.61        5.45     18.37 o 
 -17  15   3       60.97       21.65     23.46 o 
 -15  15   3      193.10      198.04     34.43 o 
 -13  15   3       49.09       53.52     19.73 o 
 -11  15   3       19.38       -1.86     15.32 o 
  -9  15   3       49.72       45.95     12.58 o 
  -7  15   3      178.19      167.49     13.28 o 
  -5  15   3      128.71      135.32     12.11 o 
  -3  15   3        8.88       -9.53      8.83 o 
  -1  15   3      745.91      764.74     18.72 o 
   1  15   3      196.39      229.50     10.52 o 
   3  15   3       29.10       19.32      8.13 o 
   5  15   3        0.08      -11.26      7.51 o 
   7  15   3       81.41       75.72     11.15 o 
   9  15   3       56.82       64.16     12.68 o 
  11  15   3       33.28       36.79     27.33 o 
  13  15   3      379.12      429.70     36.94 o 
  15  15   3       17.45        8.71     19.91 o 
 -16  16   3       44.07       26.90     33.63 o 
 -14  16   3        3.16        4.66     19.76 o 
 -12  16   3       48.14       57.39     19.44 o 
 -10  16   3       67.83       38.53     14.41 o 
  -8  16   3      252.94      246.54     14.59 o 
  -6  16   3       58.66       46.14     12.59 o 
  -4  16   3       61.96       45.45     10.58 o 
  -2  16   3      101.99       86.90     11.15 o 
   0  16   3       11.65        1.04      7.55 o 
   2  16   3      559.67      549.58     15.08 o 
   4  16   3       94.42       75.95      8.80 o 
   6  16   3      162.74      185.70     12.49 o 
   8  16   3      299.73      332.96     24.05 o 
  10  16   3      135.29      149.56     16.09 o 
  12  16   3       45.26       45.34     16.67 o 
  14  16   3      104.71      145.31     40.05 o 
 -15  17   3        6.05      -20.12     25.73 o 
 -13  17   3       78.18       81.77     22.63 o 
 -11  17   3       57.47       86.01     18.07 o 
  -9  17   3        0.74      -20.11     13.41 o 
  -7  17   3       70.41       81.88     13.61 o 
  -5  17   3       12.12       -4.05     15.73 o 
  -3  17   3      219.78      210.47     14.34 o 
  -1  17   3       75.77       88.73      9.82 o 
   1  17   3      227.98      250.41     12.63 o 
   3  17   3        7.75      -11.01      8.19 o 
   5  17   3      176.15      168.43     14.89 o 
   7  17   3      183.41      180.23     14.83 o 
   9  17   3       53.87       47.92     14.15 o 
  11  17   3       42.81       37.51     15.92 o 
  13  17   3      129.22      102.68     20.12 o 
 -14  18   3       62.67       57.75     28.44 o 
 -12  18   3        8.94       13.71     20.03 o 
 -10  18   3       71.61       54.89     16.81 o 
  -8  18   3      176.26      142.61     17.34 o 
  -6  18   3       11.66       10.96     11.34 o 
  -4  18   3       46.52       38.10     11.28 o 
  -2  18   3       37.42       28.89     13.19 o 
   0  18   3       12.91       -2.66      8.69 o 
   2  18   3       98.11      120.62     16.19 o 
   4  18   3       21.16       26.91     10.59 o 
   6  18   3       70.57       63.17     13.42 o 
   8  18   3       24.06        5.40     13.09 o 
  10  18   3       20.05        4.26     16.22 o 
  12  18   3       98.98       89.11     20.02 o 
 -13  19   3       88.71       81.42     29.43 o 
 -11  19   3       94.70      134.02     29.53 o 
  -9  19   3        2.96      -17.18     18.73 o 
  -7  19   3        7.29        1.47     15.35 o 
  -5  19   3      176.19      194.26     15.26 o 
  -3  19   3      127.88      137.54     12.68 o 
  -1  19   3       26.89       30.42     10.00 o 
   1  19   3       83.27       73.59     12.60 o 
   3  19   3        7.52      -13.82      9.21 o 
   5  19   3        8.54        1.14     12.18 o 
   7  19   3        6.30      -23.72     15.81 o 
   9  19   3        3.65       -5.62     16.28 o 
  11  19   3      120.64      132.03     22.28 o 
 -10  20   3       57.58       56.07     26.12 o 
  -8  20   3        5.53      -24.79     16.53 o 
  -6  20   3       88.71       63.95     33.13 o 
  -4  20   3        3.17        0.62     16.97 o 
  -2  20   3       76.15       59.96     16.48 o 
   0  20   3       86.41       73.83     13.57 o 
   2  20   3       44.56       25.43     11.94 o 
   4  20   3       36.32       12.73     16.61 o 
   6  20   3       48.97       63.28     19.57 o 
   8  20   3        3.92       -2.04     18.52 o 
  10  20   3        8.94      -21.88     25.79 o 
  -9  21   3       67.80       68.04     23.65 o 
  -7  21   3        8.03      -14.12     17.57 o 
  -5  21   3        8.53       -7.94     17.56 o 
  -3  21   3      144.06      186.17     23.58 o 
  -1  21   3       24.64       10.94     17.18 o 
   1  21   3       48.08       28.92     17.29 o 
   3  21   3       14.14       -4.52     17.86 o 
   5  21   3       15.61      -19.81     17.23 o 
   7  21   3      166.32      185.04     25.47 o 
   9  21   3       35.35       14.75     32.45 o 
  -6  22   3       10.99       -4.78     18.17 o 
  -4  22   3       26.73       -3.00     19.32 o 
  -2  22   3       73.68       41.69     20.21 o 
   0  22   3       14.12        8.89     17.82 o 
   2  22   3       90.09       58.86     35.47 o 
   4  22   3       99.83       84.80     21.99 o 
   6  22   3       30.53       44.05     24.22 o 
  -3  23   3       33.29       57.18     25.26 o 
  -1  23   3        7.94      -25.80     21.35 o 
   1  23   3       84.42       75.75     31.97 o 
   3  23   3      156.34      129.43     33.70 o 
 -20   0   4       16.48       22.82     25.44 o 
 -18   0   4      288.23      285.49     27.31 o 
 -16   0   4       85.73       57.51     17.60 o 
 -14   0   4     2022.45     1927.15     42.80 o 
 -12   0   4      741.35      794.75     24.73 o 
 -10   0   4      135.57      118.09     12.65 o 
  -8   0   4      397.51      398.70     16.05 o 
  -6   0   4      191.04      187.21     11.42 o 
  -4   0   4     1774.19     1724.58     37.82 o 
  -2   0   4    17224.02    18699.21    266.69 o 
   0   0   4     2632.90     2887.67     47.10 o 
   2   0   4      200.67      219.05     20.41 o 
   4   0   4      991.16      943.98     23.10 o 
   6   0   4       78.24       84.82     12.21 o 
   8   0   4      631.78      684.58     19.48 o 
  10   0   4     1337.93     1288.00     26.65 o 
  12   0   4      706.48      651.48     24.34 o 
  14   0   4      634.99      570.31     24.20 o 
  16   0   4      171.63      175.57     18.79 o 
  18   0   4      186.31      224.12     24.27 o 
  20   0   4       60.65       84.88     53.95 o 
 -21   1   4       33.94        8.32     23.97 o 
 -19   1   4       70.53       44.23     15.73 o 
 -17   1   4       43.06       26.58     13.15 o 
 -15   1   4      295.74      260.12     16.04 o 
 -13   1   4      264.97      261.21     12.35 o 
 -11   1   4      934.43      917.25     17.89 o 
  -9   1   4      230.52      279.60     10.58 o 
  -7   1   4     1137.43     1154.76     17.15 o 
  -5   1   4     3248.15     3268.01     39.85 o 
  -3   1   4     1594.34     1655.21     21.03 o 
  -1   1   4      436.74      531.96     13.69 o 
   1   1   4      363.21      394.70     13.97 o 
   3   1   4      222.90      247.91     11.62 o 
   5   1   4      839.24      845.71     15.45 o 
   7   1   4      399.90      406.45     10.54 o 
   9   1   4     1330.65     1285.76     18.47 o 
  11   1   4      350.05      375.18     12.02 o 
  13   1   4       91.19       97.46     11.04 o 
  15   1   4       21.35        4.98      9.84 o 
  17   1   4      128.96      150.69     13.97 o 
  19   1   4      236.07      257.89     23.61 o 
 -20   2   4       11.70       13.20     18.46 o 
 -18   2   4       15.56        9.80     16.64 o 
 -16   2   4       31.84       12.05     14.94 o 
 -14   2   4       11.54       -0.87      9.96 o 
 -12   2   4       45.20       62.84     11.58 o 
 -10   2   4      539.02      529.22     14.37 o 
  -8   2   4      110.76      133.84      8.20 o 
  -6   2   4      587.20      620.28     15.38 o 
  -4   2   4      322.66      338.01     12.64 o 
  -2   2   4       60.50       88.88      7.31 o 
   0   2   4     1599.79     1712.41     21.91 o 
   2   2   4     1223.34     1260.59     19.06 o 
   4   2   4      646.91      692.37     15.80 o 
   6   2   4      436.41      430.11     12.21 o 
   8   2   4      313.63      385.82     11.03 o 
  10   2   4      400.12      413.28     11.11 o 
  12   2   4      317.25      311.15     11.46 o 
  14   2   4      321.58      334.71     13.08 o 
  16   2   4       99.21       91.90     10.57 o 
  18   2   4       37.83       37.71     16.10 o 
  20   2   4        4.29      -29.42     23.27 o 
 -21   3   4      131.43      118.92     30.89 o 
 -19   3   4       51.41       73.79     17.98 o 
 -17   3   4      106.82      103.01     15.60 o 
 -15   3   4       37.68       29.05     14.87 o 
 -13   3   4      558.19      526.36     17.44 o 
 -11   3   4       45.88       24.14     11.70 o 
  -9   3   4       61.09       52.12      7.62 o 
  -7   3   4     2050.90     1968.15     27.78 o 
  -5   3   4     1811.24     1904.98     27.07 o 
  -3   3   4     4152.23     4177.61     38.42 o 
  -1   3   4      505.15      519.05     14.66 o 
   1   3   4     1058.35     1072.67     18.60 o 
   3   3   4     1182.58     1237.87     19.14 o 
   5   3   4     1322.41     1386.94     21.31 o 
   7   3   4      756.19      675.01     10.82 o 
   9   3   4      425.22      378.16     10.72 o 
  11   3   4       81.27       98.48      8.68 o 
  13   3   4      418.06      448.16     14.40 o 
  15   3   4       33.66       32.06      9.40 o 
  17   3   4        1.50      -15.37     10.39 o 
  19   3   4       93.34      110.26     18.40 o 
 -20   4   4       76.57       80.15     31.82 o 
 -18   4   4       35.10       36.67     14.78 o 
 -16   4   4       47.04       27.43     13.94 o 
 -14   4   4      137.12      131.93     12.51 o 
 -12   4   4      331.94      369.48     16.76 o 
 -10   4   4       20.93       17.84     11.27 o 
  -8   4   4      492.01      491.64     10.18 o 
  -6   4   4      341.38      339.19      9.10 o 
  -4   4   4     1657.60     1747.21     19.82 o 
  -2   4   4     3851.43     4092.35     45.54 o 
   0   4   4      165.39      213.16     10.20 o 
   2   4   4     1623.92     1600.69     27.80 o 
   4   4   4     1925.51     1944.49     22.43 o 
   6   4   4      993.52      949.93     18.47 o 
   8   4   4     1844.91     1752.64     19.08 o 
  10   4   4       70.94       72.42      7.85 o 
  12   4   4       88.08       78.44      8.41 o 
  14   4   4      100.05       93.31     10.18 o 
  16   4   4       14.84      -15.06     10.14 o 
  18   4   4      111.32      101.46     15.13 o 
  20   4   4       14.94      -26.63     20.23 o 
 -21   5   4      177.04      230.31     29.79 o 
 -19   5   4       14.12      -25.93     31.04 o 
 -17   5   4      137.34      136.49     16.48 o 
 -15   5   4       39.11       29.95     12.84 o 
 -13   5   4      591.39      540.21     17.79 o 
 -11   5   4       35.34       23.15     12.07 o 
  -9   5   4      227.27      216.66     13.96 o 
  -7   5   4      351.93      392.54     12.92 o 
  -5   5   4     1118.85     1137.58     16.07 o 
  -3   5   4     2346.79     2490.07     26.80 o 
  -1   5   4     5157.93     5157.72     53.34 o 
   1   5   4     3436.48     3407.28     31.41 o 
   3   5   4       58.03       39.37      6.62 o 
   5   5   4      234.15      232.42      9.42 o 
   7   5   4      470.54      482.86     11.38 o 
   9   5   4      668.80      658.91     13.63 o 
  11   5   4      416.92      393.47     13.31 o 
  13   5   4      475.92      442.34     13.26 o 
  15   5   4      201.78      209.55     18.20 o 
  17   5   4       56.28       35.96     13.27 o 
  19   5   4      102.90      128.25     21.84 o 
 -20   6   4       52.86       41.17     23.35 o 
 -18   6   4       38.03       21.83     17.59 o 
 -16   6   4      100.91       93.22     13.27 o 
 -14   6   4       22.76       41.89     11.26 o 
 -12   6   4       58.21       34.46     13.49 o 
 -10   6   4       65.27       72.33     12.78 o 
  -8   6   4      378.89      412.24     13.77 o 
  -6   6   4      245.72      245.56      9.88 o 
  -4   6   4     2774.46     2813.07     31.62 o 
  -2   6   4     1182.52     1153.45     21.86 o 
   0   6   4     1335.01     1376.89     18.90 o 
   2   6   4     2748.42     2813.35     30.69 o 
   4   6   4     2967.60     2942.48     30.46 o 
   6   6   4     1092.08     1040.69     15.22 o 
   8   6   4     1318.15     1252.09     17.79 o 
  10   6   4      238.66      245.13      9.71 o 
  12   6   4      244.47      255.53     11.18 o 
  14   6   4      492.96      483.73     17.46 o 
  16   6   4      578.49      587.53     21.78 o 
  18   6   4      122.60      128.53     18.66 o 
  20   6   4       72.25      131.13     23.26 o 
 -19   7   4      349.22      395.00     31.00 o 
 -17   7   4        5.59      -21.20     14.14 o 
 -15   7   4        4.00       -3.87     12.02 o 
 -13   7   4      195.67      212.07     14.11 o 
 -11   7   4      357.80      388.56     20.17 o 
  -9   7   4      181.18      187.39     10.99 o 
  -7   7   4       38.35       31.37     10.15 o 
  -5   7   4      165.50      203.50      9.16 o 
  -3   7   4      168.88      166.59      8.30 o 
  -1   7   4      521.08      488.41     11.21 o 
   1   7   4      491.67      482.91     10.71 o 
   3   7   4     1871.94     1816.10     21.92 o 
   5   7   4      487.58      549.71     13.28 o 
   7   7   4      471.61      452.15     11.73 o 
   9   7   4      174.07      186.14      8.84 o 
  11   7   4      639.98      605.09     14.43 o 
  13   7   4      674.10      673.52     18.32 o 
  15   7   4        1.08      -16.73     11.15 o 
  17   7   4       29.08        7.22     14.66 o 
  19   7   4       85.42       72.42     21.10 o 
 -20   8   4      123.45      115.31     77.98 o 
 -18   8   4      137.84      136.07     17.93 o 
 -16   8   4      196.80      223.84     16.81 o 
 -14   8   4       33.29        2.49     12.05 o 
 -12   8   4     1554.77     1533.02     45.67 o 
 -10   8   4      622.03      615.05     29.13 o 
  -8   8   4     1063.47      998.26     21.02 o 
  -6   8   4     1520.60     1494.53     25.57 o 
  -4   8   4      286.91      321.64     11.29 o 
  -2   8   4      942.72      878.40     13.71 o 
   0   8   4       59.54       52.19      6.53 o 
   2   8   4       76.07       87.07      7.83 o 
   4   8   4      867.40      911.58     19.04 o 
   6   8   4      192.34      212.01      9.15 o 
   8   8   4      289.96      304.86     11.54 o 
  10   8   4      256.98      277.52     11.10 o 
  12   8   4       24.15       10.64      8.08 o 
  14   8   4       31.59       17.67     10.87 o 
  16   8   4       85.79       91.69     16.80 o 
  18   8   4       37.62        7.82     18.02 o 
 -19   9   4      101.83      115.28     32.29 o 
 -17   9   4       36.88       34.64     16.60 o 
 -15   9   4        4.45       -6.90     13.99 o 
 -13   9   4      321.32      291.02     16.45 o 
 -11   9   4      806.41      766.16     26.63 o 
  -9   9   4       68.93       62.43      9.85 o 
  -7   9   4       23.68       10.45     12.22 o 
  -5   9   4     1315.17     1355.36     22.76 o 
  -3   9   4     1430.88     1398.82     19.78 o 
  -1   9   4      335.69      358.95     10.79 o 
   1   9   4      390.93      403.77     10.99 o 
   3   9   4      377.98      393.27     11.98 o 
   5   9   4       42.00       27.82      6.77 o 
   7   9   4      114.80      131.57      9.36 o 
   9   9   4      492.23      501.79     13.33 o 
  11   9   4        2.59      -11.13      7.42 o 
  13   9   4      245.76      226.30     13.81 o 
  15   9   4        6.24      -16.41     10.94 o 
  17   9   4       74.71       76.54     17.12 o 
  19   9   4       24.07       11.90     22.21 o 
 -18  10   4      135.85      185.72     24.71 o 
 -16  10   4        2.76       -2.70     15.38 o 
 -14  10   4       49.96       27.08     14.93 o 
 -12  10   4      379.97      358.40     17.51 o 
 -10  10   4      229.68      244.54     21.30 o 
  -8  10   4      162.30      153.20     12.36 o 
  -6  10   4      156.92      144.61     15.46 o 
  -4  10   4      479.83      457.43     15.90 o 
  -2  10   4      299.75      307.51     11.20 o 
   0  10   4     1773.31     1751.23     23.19 o 
   2  10   4      855.17      793.31     14.28 o 
   4  10   4      310.91      325.38     11.31 o 
   6  10   4       45.91       53.99      7.70 o 
   8  10   4       91.68       99.13      8.75 o 
  10  10   4       67.34       58.70      9.12 o 
  12  10   4      103.99      109.27     12.00 o 
  14  10   4      101.09      102.76     12.68 o 
  16  10   4       81.05       81.79     27.61 o 
  18  10   4      186.13      284.90     29.00 o 
 -19  11   4      123.42      104.08     26.15 o 
 -17  11   4       15.90       22.30     17.39 o 
 -15  11   4       15.48        5.10     15.53 o 
 -13  11   4       30.36        5.67     13.44 o 
 -11  11   4       39.10       21.11     11.32 o 
  -9  11   4       62.26       49.74     10.18 o 
  -7  11   4       81.84       72.49     10.69 o 
  -5  11   4       80.78      103.35     16.74 o 
  -3  11   4      662.31      660.50     18.82 o 
  -1  11   4      451.30      446.22     12.41 o 
   1  11   4      714.45      720.09     13.38 o 
   3  11   4     1256.45     1252.18     19.02 o 
   5  11   4       56.86       59.37      8.30 o 
   7  11   4      308.94      295.22     15.44 o 
   9  11   4       18.73        9.36      7.99 o 
  11  11   4       49.08       57.15     10.13 o 
  13  11   4      280.23      272.86     18.88 o 
  15  11   4       28.88       27.64     15.31 o 
  17  11   4      101.41      154.09     36.76 o 
 -18  12   4        4.62      -10.45     21.53 o 
 -16  12   4       92.87      101.37     19.68 o 
 -14  12   4      251.47      274.86     26.89 o 
 -12  12   4       57.82       66.32     14.04 o 
 -10  12   4       78.62       66.40     12.02 o 
  -8  12   4      150.96      189.74     13.12 o 
  -6  12   4      144.49      123.48     11.03 o 
  -4  12   4      405.46      423.67     16.32 o 
  -2  12   4       27.04       20.20      8.25 o 
   0  12   4      316.52      344.43     13.41 o 
   2  12   4      438.39      452.46     13.72 o 
   4  12   4     1986.63     1829.64     25.74 o 
   6  12   4      490.60      471.52     19.02 o 
   8  12   4      303.53      335.48     13.10 o 
  10  12   4        7.99       12.99      8.91 o 
  12  12   4       83.51       96.24     12.80 o 
  14  12   4       38.07       42.65     15.09 o 
  16  12   4       20.58       -7.52     19.50 o 
 -17  13   4       16.63       -0.34     20.27 o 
 -15  13   4       43.58       22.19     17.55 o 
 -13  13   4       49.14       47.01     14.82 o 
 -11  13   4       94.40       89.68     13.26 o 
  -9  13   4       57.70       41.02     10.70 o 
  -7  13   4      118.57      114.23     14.38 o 
  -5  13   4       46.95       65.48      9.56 o 
  -3  13   4      130.70      141.93     10.56 o 
  -1  13   4      326.34      385.49     14.35 o 
   1  13   4      293.58      315.13     13.49 o 
   3  13   4      128.26      146.17     12.49 o 
   5  13   4      263.23      267.98     12.67 o 
   7  13   4       38.14       31.71      8.96 o 
   9  13   4       25.01       28.97     10.25 o 
  11  13   4       11.34       -9.43     10.24 o 
  13  13   4       40.13       44.54     14.53 o 
  15  13   4       22.96       28.85     29.56 o 
  17  13   4      104.51      107.51     23.10 o 
 -16  14   4       17.24       28.27     20.75 o 
 -14  14   4       19.90        3.65     15.93 o 
 -12  14   4        9.51      -14.21     13.67 o 
 -10  14   4       66.50       46.56     11.92 o 
  -8  14   4      212.22      201.60     18.46 o 
  -6  14   4      388.42      383.95     16.57 o 
  -4  14   4       15.32       10.08     12.48 o 
  -2  14   4      133.23      155.61     11.42 o 
   0  14   4      750.31      709.93     18.90 o 
   2  14   4      201.11      200.93     13.35 o 
   4  14   4       70.52       75.21     10.93 o 
   6  14   4        0.02      -11.66      7.77 o 
   8  14   4        0.26      -12.45      8.95 o 
  10  14   4      143.59      128.99     14.57 o 
  12  14   4       90.72      108.34     17.77 o 
  14  14   4       17.17       13.05     15.73 o 
  16  14   4       95.82       82.49     21.75 o 
 -15  15   4      135.71      120.52     23.86 o 
 -13  15   4      222.19      226.58     31.88 o 
 -11  15   4       33.98       36.38     16.50 o 
  -9  15   4      146.89      129.81     15.38 o 
  -7  15   4       47.54       52.87     11.72 o 
  -5  15   4      234.25      266.35     15.54 o 
  -3  15   4      211.48      236.71     12.75 o 
  -1  15   4       32.42       39.21      8.32 o 
   1  15   4       18.37        3.63      9.97 o 
   3  15   4       72.33       97.56     10.14 o 
   5  15   4       33.95       25.55      8.66 o 
   7  15   4      167.18      176.67     13.05 o 
   9  15   4       76.77       80.02     11.74 o 
  11  15   4       38.59       32.01     19.65 o 
  13  15   4      267.59      257.66     23.16 o 
  15  15   4      117.24      118.12     25.75 o 
 -14  16   4       27.69       33.34     21.49 o 
 -12  16   4        7.24      -19.20     17.82 o 
 -10  16   4       75.17       52.43     16.49 o 
  -8  16   4       45.45       59.80     13.93 o 
  -6  16   4       44.07       34.44     12.50 o 
  -4  16   4      203.61      198.35     14.52 o 
  -2  16   4      103.12      109.69     11.22 o 
   0  16   4       82.52       71.17     10.13 o 
   2  16   4       89.39      102.07     10.58 o 
   4  16   4      203.81      210.38     12.49 o 
   6  16   4       54.75       58.99     10.37 o 
   8  16   4      120.84      125.71     14.42 o 
  10  16   4        9.44       15.96     21.09 o 
  12  16   4      148.11      161.06     42.72 o 
  14  16   4       39.33       23.68     20.82 o 
 -13  17   4      180.78      181.45     26.30 o 
 -11  17   4       35.13       75.70     21.18 o 
  -9  17   4       67.77       77.39     18.94 o 
  -7  17   4       46.70       29.85     14.67 o 
  -5  17   4      160.15      141.74     14.63 o 
  -3  17   4       32.14       44.92     12.06 o 
  -1  17   4      163.45      180.23     13.79 o 
   1  17   4       78.93       80.17     13.68 o 
   3  17   4      175.40      175.11     12.79 o 
   5  17   4      246.17      274.93     15.29 o 
   7  17   4      218.13      233.10     15.64 o 
   9  17   4       80.21      115.34     18.32 o 
  11  17   4       66.25       58.27     17.50 o 
  13  17   4       89.60      126.41     24.93 o 
 -12  18   4       21.63      -19.13     24.07 o 
 -10  18   4        9.38      -14.83     29.41 o 
  -8  18   4      199.92      165.88     21.65 o 
  -6  18   4       48.72       56.85     15.26 o 
  -4  18   4      249.13      247.16     15.29 o 
  -2  18   4      286.96      290.35     16.49 o 
   0  18   4      155.49      163.05     13.94 o 
   2  18   4       76.90       94.26     11.74 o 
   4  18   4       77.05       84.39     17.33 o 
   6  18   4      442.10      475.67     25.75 o 
   8  18   4       25.20        1.81     14.83 o 
  10  18   4        8.91       -8.00     16.50 o 
  12  18   4       79.99       73.62     27.24 o 
 -11  19   4       26.26       -8.25     24.41 o 
  -9  19   4       81.94       61.62     24.20 o 
  -7  19   4        5.63       -5.39     16.58 o 
  -5  19   4       13.69        2.17     14.17 o 
  -3  19   4       26.91       26.28     12.21 o 
  -1  19   4       34.47       39.09     11.95 o 
   1  19   4       24.59        7.95      9.83 o 
   3  19   4       10.54        1.08     11.46 o 
   5  19   4       46.45       17.99     16.39 o 
   7  19   4       15.75       -7.23     17.14 o 
   9  19   4        6.37      -18.53     16.24 o 
  11  19   4        1.91       15.83     22.48 o 
 -10  20   4       13.65       15.32     42.87 o 
  -8  20   4       77.24       45.77     21.11 o 
  -6  20   4       22.65       42.93     19.00 o 
  -4  20   4      101.73       92.29     19.47 o 
  -2  20   4       56.89       77.23     24.15 o 
   0  20   4       48.87       53.19     16.60 o 
   2  20   4       60.25       49.61     15.46 o 
   4  20   4       58.53       73.31     19.19 o 
   6  20   4      114.31      138.85     21.57 o 
   8  20   4        9.11        3.83     18.76 o 
  -7  21   4       14.05      -12.27     17.86 o 
  -5  21   4       99.03       72.20     33.26 o 
  -3  21   4       38.99       17.03     17.81 o 
  -1  21   4       23.91        4.95     27.53 o 
   1  21   4      135.76      107.81     20.14 o 
   3  21   4      131.72      115.75     20.94 o 
   5  21   4       64.95       34.59     20.62 o 
   7  21   4       53.55       19.13     44.73 o 
  -6  22   4        7.11      -13.53     19.31 o 
  -4  22   4        8.88      -27.19     18.12 o 
  -2  22   4       29.67       30.79     19.22 o 
   0  22   4       14.52      -10.12     17.95 o 
   2  22   4       31.06      -15.13     20.14 o 
   4  22   4      173.30      215.08     28.68 o 
 -21   1   5       66.64       40.65     40.35 o 
 -19   1   5       65.47       52.99     19.37 o 
 -17   1   5      176.94      172.84     19.04 o 
 -15   1   5        8.44      -12.20     12.76 o 
 -13   1   5      512.42      458.43     25.39 o 
 -11   1   5     1706.56     1682.04     30.29 o 
  -9   1   5      680.03      675.14     16.91 o 
  -7   1   5      273.42      300.89     10.49 o 
  -5   1   5      685.91      703.79     16.30 o 
  -3   1   5     1266.98     1437.67     21.26 o 
  -1   1   5      513.72      486.03     14.79 o 
   1   1   5     2172.90     2315.88     32.58 o 
   3   1   5      477.86      440.09     13.97 o 
   5   1   5      116.96      126.87      9.96 o 
   7   1   5      435.87      408.56     14.60 o 
   9   1   5      474.02      462.93     15.02 o 
  11   1   5      108.12       94.23      9.96 o 
  13   1   5      259.35      254.29     12.64 o 
  15   1   5       76.25       53.87     11.46 o 
  17   1   5        4.03      -15.09     10.68 o 
  19   1   5       57.11       37.10     19.96 o 
 -20   2   5       17.96       25.67     21.47 o 
 -18   2   5       12.40       14.29     15.18 o 
 -16   2   5       86.75       83.21     15.08 o 
 -14   2   5      540.17      478.00     22.58 o 
 -12   2   5       73.26       46.43     13.20 o 
 -10   2   5     3047.94     2919.67     40.48 o 
  -8   2   5      492.93      503.23     15.50 o 
  -6   2   5      652.25      602.41     17.93 o 
  -4   2   5      725.49      782.32     15.99 o 
  -2   2   5     3701.36     4100.40     41.56 o 
   0   2   5     4718.81     5169.22     53.46 o 
   2   2   5      795.62      870.37     17.70 o 
   4   2   5     1570.28     1627.94     24.77 o 
   6   2   5      929.33      940.64     21.15 o 
   8   2   5     1877.13     1767.37     30.90 o 
  10   2   5      120.17      108.51     14.14 o 
  12   2   5       99.48       59.14     11.42 o 
  14   2   5      135.53      141.06     12.51 o 
  16   2   5      400.33      418.10     17.19 o 
  18   2   5      179.24      173.62     17.25 o 
  20   2   5      114.55       89.88     26.01 o 
 -21   3   5       18.61      -28.37     24.61 o 
 -19   3   5       11.51      -22.04     17.54 o 
 -17   3   5      141.82      151.82     20.42 o 
 -15   3   5      148.56      136.24     15.29 o 
 -13   3   5       72.66       62.51     13.98 o 
 -11   3   5      788.10      791.39     24.06 o 
  -9   3   5      309.32      366.39     14.63 o 
  -7   3   5      459.87      465.02     17.24 o 
  -5   3   5     1226.94     1211.85     24.90 o 
  -3   3   5      136.84      147.77      9.11 o 
  -1   3   5      686.67      819.83     17.17 o 
   1   3   5      279.45      373.21     13.31 o 
   3   3   5     1069.83      976.12     19.08 o 
   5   3   5       16.62       12.76      9.12 o 
   7   3   5      153.96      164.44     12.24 o 
   9   3   5      515.26      520.43     15.26 o 
  11   3   5     1163.33     1022.72     19.66 o 
  13   3   5      964.96      846.27     18.78 o 
  15   3   5      192.81      202.45     13.68 o 
  17   3   5      208.77      244.18     17.97 o 
  19   3   5      115.67       86.22     21.47 o 
 -20   4   5       39.08       -4.05     22.28 o 
 -18   4   5      113.96      122.98     20.42 o 
 -16   4   5      102.34       88.26     15.04 o 
 -14   4   5      271.29      229.42     14.67 o 
 -12   4   5      543.87      547.52     22.25 o 
 -10   4   5      879.97      885.48     24.60 o 
  -8   4   5      208.91      222.31     13.29 o 
  -6   4   5     1085.93     1102.37     21.40 o 
  -4   4   5      452.19      462.62     13.05 o 
  -2   4   5       40.37       52.95      8.20 o 
   0   4   5     1164.07     1177.82     19.35 o 
   2   4   5      180.22      206.38     15.84 o 
   4   4   5      680.73      659.82     17.26 o 
   6   4   5     2643.31     2426.37     30.91 o 
   8   4   5     1085.68     1080.18     18.57 o 
  10   4   5       10.65       13.08      8.30 o 
  12   4   5      175.46      208.49     11.46 o 
  14   4   5      104.23       98.65     11.94 o 
  16   4   5      111.18       91.62     14.61 o 
  18   4   5       19.39        1.26     15.98 o 
 -19   5   5      134.69      121.96     25.88 o 
 -17   5   5       41.24       24.97     14.60 o 
 -15   5   5      259.24      259.66     15.67 o 
 -13   5   5      572.36      528.23     22.83 o 
 -11   5   5      499.42      496.52     21.11 o 
  -9   5   5      309.49      310.63     20.81 o 
  -7   5   5      317.80      317.39     13.41 o 
  -5   5   5     1071.59     1073.78     20.57 o 
  -3   5   5      694.29      687.47     15.68 o 
  -1   5   5      222.67      239.62     12.38 o 
   1   5   5      297.47      315.18     12.89 o 
   3   5   5      943.18      939.57     19.43 o 
   5   5   5      591.43      592.11     20.10 o 
   7   5   5      659.34      650.50     15.39 o 
   9   5   5      198.28      200.80      9.72 o 
  11   5   5      267.10      293.82     11.27 o 
  13   5   5      158.55      188.88     11.26 o 
  15   5   5        9.03        1.69     12.13 o 
  17   5   5      114.95      131.76     19.04 o 
  19   5   5      117.39      160.83     24.04 o 
 -20   6   5       68.74       47.07     24.05 o 
 -18   6   5        3.04        7.41     17.09 o 
 -16   6   5        2.24       -5.85     12.30 o 
 -14   6   5       74.43       42.15     11.25 o 
 -12   6   5       50.48       34.56     13.85 o 
 -10   6   5      352.04      388.73     14.87 o 
  -8   6   5     1647.15     1603.75     30.30 o 
  -6   6   5      902.77      919.42     17.07 o 
  -4   6   5      140.61      188.68      8.82 o 
  -2   6   5      117.63      116.47     10.68 o 
   0   6   5      296.26      324.49     10.16 o 
   2   6   5      688.64      714.63     14.84 o 
   4   6   5     3641.75     3478.38     35.45 o 
   6   6   5       83.90       74.82      9.24 o 
   8   6   5      841.47      818.25     15.48 o 
  10   6   5       94.28      128.87     10.14 o 
  12   6   5      188.14      177.75     11.63 o 
  14   6   5        9.45       -3.74      9.59 o 
  16   6   5       29.29       -0.23     18.19 o 
  18   6   5        8.49      -22.23     18.04 o 
 -19   7   5       53.68       36.90     25.62 o 
 -17   7   5        4.82      -23.55     15.70 o 
 -15   7   5       32.52       14.21     11.37 o 
 -13   7   5      374.11      392.54     19.06 o 
 -11   7   5      453.11      431.53     31.52 o 
  -9   7   5      238.76      260.56     13.25 o 
  -7   7   5      153.63      187.16     11.48 o 
  -5   7   5      783.00      780.28     16.06 o 
  -3   7   5      862.57      904.68     15.88 o 
  -1   7   5      271.25      272.79     10.88 o 
   1   7   5     1385.38     1426.08     19.69 o 
   3   7   5      570.51      527.42     16.09 o 
   5   7   5      112.30      133.02     10.25 o 
   7   7   5      354.10      343.39     11.41 o 
   9   7   5      810.66      713.93     15.80 o 
  11   7   5      187.61      174.80     11.12 o 
  13   7   5      142.95      151.22     11.05 o 
  15   7   5       41.11       38.73     12.71 o 
  17   7   5       46.81       39.71     17.06 o 
  19   7   5       12.38       22.21     19.96 o 
 -18   8   5       29.12       17.78     19.96 o 
 -16   8   5       91.47       66.47     14.39 o 
 -14   8   5      263.40      239.71     18.61 o 
 -12   8   5      676.20      678.00     24.85 o 
 -10   8   5       10.14       -0.61     11.33 o 
  -8   8   5      268.67      287.37     15.53 o 
  -6   8   5      344.67      316.01     15.49 o 
  -4   8   5       29.64       33.91      8.42 o 
  -2   8   5      439.74      488.74     13.38 o 
   0   8   5      667.79      691.29     14.82 o 
   2   8   5      373.30      386.64     13.89 o 
   4   8   5      695.92      689.94     16.47 o 
   6   8   5      787.77      746.99     17.38 o 
   8   8   5       25.37       23.18      8.12 o 
  10   8   5      137.03      134.39      9.71 o 
  12   8   5        7.61       -8.16      8.02 o 
  14   8   5      134.45      165.44     17.45 o 
  16   8   5       77.15       61.46     16.24 o 
  18   8   5       58.73       27.98     19.94 o 
 -19   9   5        1.88       -3.02     36.76 o 
 -17   9   5       49.39       76.20     18.48 o 
 -15   9   5       18.84        7.90     14.51 o 
 -13   9   5      115.15      105.89     13.46 o 
 -11   9   5      464.95      487.76     25.96 o 
  -9   9   5       64.09       63.69     14.10 o 
  -7   9   5      303.25      334.39     15.83 o 
  -5   9   5      617.24      626.94     17.46 o 
  -3   9   5      836.53      820.63     20.15 o 
  -1   9   5      238.11      236.87     11.96 o 
   1   9   5      208.78      230.72     10.95 o 
   3   9   5     2202.53     2077.19     27.97 o 
   5   9   5      747.35      714.22     18.37 o 
   7   9   5      164.74      161.92      9.82 o 
   9   9   5       51.55       43.20      8.54 o 
  11   9   5       26.62       17.69      8.54 o 
  13   9   5      169.29      184.10     12.97 o 
  15   9   5      312.30      318.88     21.68 o 
  17   9   5      302.66      344.61     27.16 o 
 -18  10   5       12.42      -11.17     19.31 o 
 -16  10   5       25.09        9.93     15.87 o 
 -14  10   5      194.33      186.07     17.93 o 
 -12  10   5      348.74      337.27     19.59 o 
 -10  10   5      205.47      207.51     15.73 o 
  -8  10   5      815.74      855.62     34.09 o 
  -6  10   5      217.16      257.56     14.93 o 
  -4  10   5     1912.82     1869.33     34.31 o 
  -2  10   5     1029.69     1008.11     19.86 o 
   0  10   5      668.72      688.52     16.39 o 
   2  10   5      115.91      130.38     10.67 o 
   4  10   5      384.97      394.48     15.41 o 
   6  10   5      738.31      714.82     18.74 o 
   8  10   5      789.14      765.99     16.57 o 
  10  10   5       59.67       43.82      9.09 o 
  12  10   5        3.62       -5.14      9.06 o 
  14  10   5        2.41      -11.07     11.34 o 
  16  10   5        5.16       13.54     18.87 o 
 -17  11   5       12.74        4.88     19.62 o 
 -15  11   5      114.10      106.13     20.41 o 
 -13  11   5      230.85      200.13     17.97 o 
 -11  11   5       94.56       93.76     20.98 o 
  -9  11   5      367.77      363.44     20.47 o 
  -7  11   5     1173.50     1184.95     26.19 o 
  -5  11   5     1634.41     1620.64     33.35 o 
  -3  11   5     1101.21     1099.04     30.07 o 
  -1  11   5       65.10       57.90      9.57 o 
   1  11   5      937.66      907.85     17.77 o 
   3  11   5      255.44      265.71     13.67 o 
   5  11   5      905.53      938.97     19.56 o 
   7  11   5       98.55       73.41      8.10 o 
   9  11   5       85.65       66.16      8.90 o 
  11  11   5       36.78       24.60     10.00 o 
  13  11   5       43.21       31.80     12.26 o 
  15  11   5       23.40       47.77     17.54 o 
  17  11   5      160.89      198.72     26.92 o 
 -16  12   5       68.08       21.87     19.59 o 
 -14  12   5      184.00      176.91     21.26 o 
 -12  12   5       65.15       45.04     14.22 o 
 -10  12   5      375.06      329.33     20.81 o 
  -8  12   5      497.41      465.37     24.76 o 
  -6  12   5      334.31      340.12     18.38 o 
  -4  12   5       12.38       -7.40     10.97 o 
  -2  12   5      253.17      245.08     14.50 o 
   0  12   5      367.92      371.22     23.47 o 
   2  12   5      107.35       91.35     12.00 o 
   4  12   5      223.48      242.18     13.76 o 
   6  12   5       23.01       14.92      8.35 o 
   8  12   5       15.57       10.71      7.14 o 
  10  12   5      129.69      144.45     16.91 o 
  12  12   5      107.02       84.81     14.16 o 
  14  12   5        9.79       -4.25     14.58 o 
  16  12   5       82.36       94.01     22.96 o 
 -17  13   5       46.33       72.01     23.90 o 
 -15  13   5      234.35      241.97     26.54 o 
 -13  13   5      237.53      288.53     21.82 o 
 -11  13   5        2.80        1.42     12.80 o 
  -9  13   5      127.08       92.88     19.14 o 
  -7  13   5      133.80      118.70     10.31 o 
  -5  13   5      195.11      233.04     14.19 o 
  -3  13   5        9.48       19.63     10.31 o 
  -1  13   5       55.96       45.01     10.99 o 
   1  13   5       38.89       37.50     10.64 o 
   3  13   5        0.58      -12.70     10.81 o 
   5  13   5       19.59       -0.57     11.56 o 
   7  13   5       44.39       41.88     11.78 o 
   9  13   5       29.09       13.69      9.50 o 
  11  13   5       53.58       56.98     12.46 o 
  13  13   5      265.81      274.01     20.97 o 
  15  13   5      414.36      510.99     55.47 o 
 -16  14   5       80.95       38.33     22.19 o 
 -14  14   5       13.26       -7.75     16.49 o 
 -12  14   5      178.59      187.25     19.64 o 
 -10  14   5      309.58      311.50     20.08 o 
  -8  14   5       14.52       16.70     11.87 o 
  -6  14   5       16.08       26.06     10.27 o 
  -4  14   5      254.25      278.72     15.98 o 
  -2  14   5        5.74       -0.37     10.20 o 
   0  14   5      115.40      118.47     16.52 o 
   2  14   5     1019.71     1049.86     25.95 o 
   4  14   5      456.86      445.83     19.61 o 
   6  14   5      245.22      222.25     13.37 o 
   8  14   5       68.96       56.99     10.57 o 
  10  14   5        2.30      -27.20     18.53 o 
  12  14   5      123.74      107.60     18.79 o 
  14  14   5       64.18      109.77     22.84 o 
 -15  15   5        4.55        3.87     20.73 o 
 -13  15   5       64.00       68.96     18.45 o 
 -11  15   5       44.37       63.92     22.42 o 
  -9  15   5      140.01      154.34     29.87 o 
  -7  15   5      548.96      558.63     25.36 o 
  -5  15   5      305.65      289.33     17.93 o 
  -3  15   5      196.81      217.65     16.68 o 
  -1  15   5      517.24      553.64     18.89 o 
   1  15   5       23.09       10.79     12.35 o 
   3  15   5      544.21      545.98     21.07 o 
   5  15   5      151.97      174.31     12.02 o 
   7  15   5       60.41       45.00      9.97 o 
   9  15   5       18.17        4.87     14.27 o 
  11  15   5       18.20       17.82     17.15 o 
  13  15   5      142.35      153.80     24.07 o 
 -14  16   5       30.90       25.06     31.99 o 
 -12  16   5      107.13       80.78     21.39 o 
 -10  16   5       14.64       27.01     17.58 o 
  -8  16   5      113.53       98.47     18.40 o 
  -6  16   5      248.28      254.47     14.63 o 
  -4  16   5        6.04        1.51     11.86 o 
  -2  16   5      116.10       99.63     14.42 o 
   0  16   5        4.67      -13.65     11.54 o 
   2  16   5       70.59       66.86     13.51 o 
   4  16   5      220.21      229.58     13.35 o 
   6  16   5      440.36      436.94     23.81 o 
   8  16   5        5.17      -15.20     13.55 o 
  10  16   5        9.94       15.30     15.44 o 
  12  16   5       23.23        4.09     18.87 o 
 -13  17   5       25.69       82.45     27.00 o 
 -11  17   5       15.53       -8.52     20.82 o 
  -9  17   5       65.91       50.37     21.62 o 
  -7  17   5        1.23       -9.09     14.35 o 
  -5  17   5       36.80       28.21     10.99 o 
  -3  17   5      225.48      222.83     13.75 o 
  -1  17   5      270.12      259.79     15.29 o 
   1  17   5      296.32      304.80     14.80 o 
   3  17   5       88.97       95.95     14.46 o 
   5  17   5      133.74      158.68     15.40 o 
   7  17   5       27.56       11.01     14.20 o 
   9  17   5       34.09       18.31     22.16 o 
  11  17   5       79.58      120.27     22.61 o 
 -12  18   5       13.16      -15.31     24.19 o 
 -10  18   5       80.06       40.95     31.43 o 
  -8  18   5       11.58       -5.52     19.39 o 
  -6  18   5        0.16      -13.34     15.20 o 
  -4  18   5       88.97       88.43     15.14 o 
  -2  18   5      200.80      191.93     18.16 o 
   0  18   5       91.44       76.62     12.10 o 
   2  18   5      179.32      194.82     23.64 o 
   4  18   5      142.88      126.85     16.14 o 
   6  18   5      247.52      251.06     20.49 o 
   8  18   5       15.10       33.70     16.26 o 
  10  18   5        7.99      -14.49     20.95 o 
 -11  19   5       32.93       39.77     25.81 o 
  -9  19   5        5.15       26.04     22.58 o 
  -7  19   5        0.29       41.93     25.59 o 
  -5  19   5       61.38       35.97     18.67 o 
  -3  19   5       14.80      -15.04     25.28 o 
  -1  19   5       70.90       69.68     16.63 o 
   1  19   5       12.99       13.29     14.12 o 
   3  19   5       94.00      105.27     16.12 o 
   5  19   5       72.90       43.73     16.92 o 
   7  19   5       15.88        8.57     17.52 o 
   9  19   5        5.30      -25.97     20.99 o 
  -8  20   5       37.15       36.31     23.55 o 
  -6  20   5       17.71       -3.09     21.85 o 
  -4  20   5       96.62       74.40     18.92 o 
  -2  20   5      189.08      187.46     24.01 o 
   0  20   5      109.71       80.10     22.56 o 
   2  20   5        3.39      -10.32     23.10 o 
   4  20   5      309.67      328.06     25.85 o 
   6  20   5      259.82      299.46     40.64 o 
   8  20   5       32.57       12.37     21.59 o 
  -7  21   5       40.45       35.45     24.59 o 
  -5  21   5       15.63       -8.94     18.07 o 
  -3  21   5       24.23       43.35     19.19 o 
  -1  21   5       72.59       68.08     19.01 o 
   1  21   5       11.56       10.86     16.88 o 
   3  21   5       82.96       91.23     22.74 o 
   5  21   5       18.30      -14.52     43.26 o 
  -2  22   5       11.26        9.50     18.78 o 
   0  22   5       17.95       15.96     21.34 o 
 -20   0   6      175.19      222.71     46.87 o 
 -18   0   6       17.48      -17.97     24.77 o 
 -16   0   6       99.76       34.63     23.10 o 
 -14   0   6       86.87      110.54     84.24 o 
 -12   0   6      201.84      235.11     30.76 o 
 -10   0   6     1872.07     1950.54     46.17 o 
  -8   0   6     4828.32     4722.37     81.89 o 
  -6   0   6     1013.50      941.64     74.31 o 
  -4   0   6       62.22       66.43     15.82 o 
  -2   0   6      241.50      251.53     18.69 o 
   0   0   6      451.24      464.27     23.30 o 
   2   0   6     3320.02     3136.06     55.82 o 
   4   0   6     2980.19     2880.53     62.55 o 
   6   0   6     6953.05     6267.55    109.68 o 
   8   0   6     5168.76     4807.41     91.48 o 
  10   0   6      446.65      435.66     24.42 o 
  12   0   6      887.53      740.76     28.55 o 
  14   0   6      236.75      215.06     25.24 o 
  16   0   6      195.44      186.69     21.38 o 
  18   0   6      110.66      109.82     21.28 o 
 -19   1   6       73.48       54.43     22.25 o 
 -17   1   6       54.87       75.02     17.52 o 
 -15   1   6       22.50       40.46     22.06 o 
 -13   1   6       51.95       58.45     21.24 o 
 -11   1   6     1371.08     1341.14     30.85 o 
  -9   1   6     2555.34     2516.33     41.04 o 
  -7   1   6      466.38      473.96     16.57 o 
  -5   1   6      301.74      274.55     14.34 o 
  -3   1   6      578.42      560.26     14.41 o 
  -1   1   6      778.83      733.47     18.33 o 
   1   1   6      816.82      763.57     18.80 o 
   3   1   6      128.80      141.06     13.67 o 
   5   1   6     1781.41     1697.69     30.57 o 
   7   1   6     1558.00     1457.03     31.56 o 
   9   1   6     2299.73     2113.03     31.33 o 
  11   1   6      152.16      130.48     12.46 o 
  13   1   6        8.67      -14.83     10.14 o 
  15   1   6       27.45      -11.10     11.15 o 
  17   1   6      214.70      263.34     16.82 o 
  19   1   6      153.03      170.72     26.49 o 
 -20   2   6       28.37       46.88     26.47 o 
 -18   2   6       31.10       42.77     17.65 o 
 -16   2   6       29.99       13.70     14.55 o 
 -14   2   6       36.59       12.07     20.52 o 
 -12   2   6      295.02      301.14     20.70 o 
 -10   2   6       31.60       20.02     14.10 o 
  -8   2   6      488.31      493.71     19.04 o 
  -6   2   6     1704.40     1555.91     35.39 o 
  -4   2   6      338.89      372.51     15.25 o 
  -2   2   6       50.17       36.46      8.27 o 
   0   2   6      502.06      513.02     15.22 o 
   2   2   6      684.07      629.72     18.28 o 
   4   2   6      137.68      150.81     13.90 o 
   6   2   6      112.68      113.13     14.21 o 
   8   2   6      847.36      789.82     23.04 o 
  10   2   6      269.97      308.47     14.87 o 
  12   2   6       15.85        9.07     11.32 o 
  14   2   6       56.01       36.34     11.58 o 
  16   2   6      110.99      109.72     23.18 o 
  18   2   6       73.28       91.22     19.39 o 
 -19   3   6       42.62       22.91     25.73 o 
 -17   3   6       17.48       21.40     20.02 o 
 -15   3   6       34.63       17.48     20.11 o 
 -13   3   6      332.21      327.52     21.63 o 
 -11   3   6     1738.46     1673.10     38.69 o 
  -9   3   6     1209.93     1112.22     30.34 o 
  -7   3   6     2023.39     1862.32     39.10 o 
  -5   3   6      700.52      679.12     21.29 o 
  -3   3   6       15.61        5.19      8.45 o 
  -1   3   6      398.65      436.06     14.13 o 
   1   3   6      684.80      702.08     19.24 o 
   3   3   6       29.12       45.71     11.45 o 
   5   3   6     1222.78     1158.77     23.42 o 
   7   3   6      899.13      829.13     23.39 o 
   9   3   6      738.82      696.32     18.14 o 
  11   3   6       12.31        7.27      9.73 o 
  13   3   6       57.56       37.54     10.64 o 
  15   3   6      158.41      126.80     13.79 o 
  17   3   6       51.37       49.61     14.85 o 
 -20   4   6       60.15       27.52     23.51 o 
 -18   4   6        3.46       -1.39     15.81 o 
 -16   4   6       34.21       47.02     15.45 o 
 -14   4   6      158.44      137.96     18.31 o 
 -12   4   6      185.29      196.25     33.36 o 
 -10   4   6     2377.26     2412.92     52.13 o 
  -8   4   6     2211.88     2176.24     38.47 o 
  -6   4   6       47.21       51.08     11.89 o 
  -4   4   6      594.77      652.39     15.91 o 
  -2   4   6       16.72      -11.43      7.71 o 
   0   4   6       22.13       14.86      9.20 o 
   2   4   6      653.35      630.39     19.24 o 
   4   4   6     2869.52     2777.89     39.50 o 
   6   4   6      536.08      540.18     18.44 o 
   8   4   6     1197.38     1090.04     19.62 o 
  10   4   6      240.39      221.01     12.11 o 
  12   4   6      249.14      235.74     12.63 o 
  14   4   6      227.55      230.99     13.74 o 
  16   4   6       66.73       60.78     15.04 o 
  18   4   6       33.01       -0.67     27.41 o 
 -19   5   6       35.78       17.40     21.41 o 
 -17   5   6       31.25       33.22     15.26 o 
 -15   5   6       15.37       20.23     13.65 o 
 -13   5   6       63.32       41.86     14.71 o 
 -11   5   6      309.10      349.26     25.35 o 
  -9   5   6     2048.43     2086.43     37.42 o 
  -7   5   6     3724.74     3606.31     49.84 o 
  -5   5   6     1820.62     1780.17     27.25 o 
  -3   5   6      479.42      478.17     15.52 o 
  -1   5   6      390.78      414.82     15.44 o 
   1   5   6      138.93      156.11     12.27 o 
   3   5   6      160.83      183.38     13.35 o 
   5   5   6      395.19      409.58     17.03 o 
   7   5   6      626.73      610.92     20.73 o 
   9   5   6       57.64       48.02      9.92 o 
  11   5   6       74.53       53.44     10.02 o 
  13   5   6      195.21      238.32     19.44 o 
  15   5   6       21.30        9.89     12.10 o 
  17   5   6      298.62      345.44     27.10 o 
 -18   6   6      118.39       95.89     22.47 o 
 -16   6   6       12.91        1.46     17.17 o 
 -14   6   6       67.27       78.70     16.36 o 
 -12   6   6      235.94      221.03     18.01 o 
 -10   6   6      416.19      455.00     23.52 o 
  -8   6   6      363.86      377.59     21.33 o 
  -6   6   6      311.30      359.26     15.57 o 
  -4   6   6     1231.51     1250.36     22.39 o 
  -2   6   6      183.55      172.33     13.64 o 
   0   6   6     1511.89     1476.56     26.01 o 
   2   6   6     1393.66     1343.91     24.85 o 
   4   6   6     1840.27     1709.19     37.52 o 
   6   6   6     1150.99     1171.89     24.52 o 
   8   6   6        8.00        7.88      9.45 o 
  10   6   6      587.07      612.59     18.56 o 
  12   6   6       30.38       19.73     10.50 o 
  14   6   6       57.93       63.85     11.94 o 
  16   6   6      191.16      206.50     18.24 o 
  18   6   6       96.19       76.48     22.24 o 
 -19   7   6       23.72      -23.39     29.82 o 
 -17   7   6        9.18      -22.57     15.04 o 
 -15   7   6      197.20      210.81     15.98 o 
 -13   7   6      258.18      239.47     19.21 o 
 -11   7   6      161.98      159.40     16.39 o 
  -9   7   6      842.34      844.38     22.49 o 
  -7   7   6      185.66      176.27     18.66 o 
  -5   7   6      335.55      376.56     15.90 o 
  -3   7   6      784.33      768.44     18.68 o 
  -1   7   6      316.49      314.88     13.94 o 
   1   7   6      428.27      457.84     16.84 o 
   3   7   6      337.99      353.85     16.41 o 
   5   7   6     1250.06     1142.57     24.09 o 
   7   7   6      535.56      557.96     18.99 o 
   9   7   6      167.88      168.26     12.17 o 
  11   7   6       17.26       24.48     10.56 o 
  13   7   6      197.35      205.77     14.02 o 
  15   7   6      293.69      330.73     19.56 o 
  17   7   6       42.74       20.22     19.77 o 
 -18   8   6       15.60       21.14     26.30 o 
 -16   8   6       59.96       90.39     15.97 o 
 -14   8   6      309.63      313.41     24.27 o 
 -12   8   6      369.03      395.50     20.06 o 
 -10   8   6       31.64       13.31     12.39 o 
  -8   8   6      451.92      484.25     23.78 o 
  -6   8   6      632.92      646.79     24.13 o 
  -4   8   6      795.92      779.45     23.54 o 
  -2   8   6      883.96      809.00     23.19 o 
   0   8   6      318.58      339.47     15.66 o 
   2   8   6      362.02      356.31     13.16 o 
   4   8   6      917.24      866.02     18.36 o 
   6   8   6     1623.89     1577.31     24.93 o 
   8   8   6     1772.91     1661.81     36.38 o 
  10   8   6       93.63      103.18      9.76 o 
  12   8   6       46.00       26.14      9.14 o 
  14   8   6       56.84       74.64     12.96 o 
  16   8   6      121.02      100.69     20.69 o 
 -17   9   6       18.76       -3.81     35.04 o 
 -15   9   6        4.44      -15.34     14.59 o 
 -13   9   6      265.30      281.34     22.35 o 
 -11   9   6      661.31      622.86     18.51 o 
  -9   9   6      175.94      201.48     14.19 o 
  -7   9   6     1314.96     1252.09     28.72 o 
  -5   9   6     1461.38     1415.20     29.30 o 
  -3   9   6      117.09      112.31     11.25 o 
  -1   9   6      146.72      167.23     12.60 o 
   1   9   6       61.26       46.02      8.66 o 
   3   9   6      233.14      232.01     12.34 o 
   5   9   6      312.24      369.75     16.84 o 
   7   9   6      860.69      784.97     18.33 o 
   9   9   6      659.04      602.94     15.85 o 
  11   9   6       59.13       57.03      9.51 o 
  13   9   6       85.42       96.29     16.04 o 
  15   9   6        4.32        8.97     15.65 o 
  17   9   6      157.89      147.24     23.56 o 
 -18  10   6      137.16      119.66     32.74 o 
 -16  10   6        0.14      -23.90     17.70 o 
 -14  10   6       82.29       87.63     16.51 o 
 -12  10   6       63.79       48.15     11.75 o 
 -10  10   6      244.18      255.03     14.61 o 
  -8  10   6      688.78      675.68     22.76 o 
  -6  10   6      162.21      152.74     13.56 o 
  -4  10   6      261.64      266.77     23.87 o 
  -2  10   6      680.99      640.70     16.26 o 
   0  10   6     2074.99     2043.55     27.14 o 
   2  10   6      317.29      358.32     14.33 o 
   4  10   6      669.19      642.18     19.47 o 
   6  10   6      285.64      295.27     14.58 o 
   8  10   6       84.92       73.69      9.40 o 
  10  10   6      298.06      309.93     16.22 o 
  12  10   6      107.85      126.34     15.39 o 
  14  10   6       40.58       37.47     13.37 o 
  16  10   6       94.08      127.69     24.75 o 
 -17  11   6       42.27       -2.59     19.56 o 
 -15  11   6       24.34        3.50     16.47 o 
 -13  11   6        7.32        2.79     10.13 o 
 -11  11   6       66.84       45.99     16.35 o 
  -9  11   6      125.49      145.47     15.35 o 
  -7  11   6      106.11      114.58     14.68 o 
  -5  11   6       28.60       41.08     12.06 o 
  -3  11   6       50.48       55.42     10.56 o 
  -1  11   6      966.88      964.93     20.92 o 
   1  11   6      255.64      277.91     14.38 o 
   3  11   6      568.32      593.21     17.79 o 
   5  11   6      533.48      562.54     22.17 o 
   7  11   6      981.05      996.68     18.72 o 
   9  11   6      202.32      225.92     19.06 o 
  11  11   6        6.58       12.45     12.08 o 
  13  11   6       81.26       82.41     17.14 o 
  15  11   6      503.59      546.25     33.33 o 
 -16  12   6      182.42      188.12     25.12 o 
 -14  12   6      335.18      359.54     24.73 o 
 -12  12   6       18.79       16.65     11.57 o 
 -10  12   6      443.36      469.03     19.78 o 
  -8  12   6       49.12       34.18     15.79 o 
  -6  12   6      192.58      187.57     15.11 o 
  -4  12   6        3.22       -5.22     11.28 o 
  -2  12   6      129.11      153.00     13.53 o 
   0  12   6      118.21      126.35     15.70 o 
   2  12   6      418.33      456.04     17.87 o 
   4  12   6       20.52       24.61     10.72 o 
   6  12   6      705.48      621.87     17.95 o 
   8  12   6      393.79      368.42     14.67 o 
  10  12   6       58.02       31.50     11.15 o 
  12  12   6        1.25      -10.31     14.36 o 
  14  12   6       39.61       39.00     19.31 o 
 -15  13   6       98.04      117.00     22.98 o 
 -13  13   6      194.69      188.69     20.56 o 
 -11  13   6      126.22      132.24     16.27 o 
  -9  13   6      173.74      187.79     14.52 o 
  -7  13   6       26.58        0.83     13.03 o 
  -5  13   6       81.25       85.16     11.89 o 
  -3  13   6      430.53      426.10     19.60 o 
  -1  13   6       12.76       -4.67     11.43 o 
   1  13   6      332.22      336.84     19.73 o 
   3  13   6      189.77      191.11     25.90 o 
   5  13   6       76.01       65.51     12.64 o 
   7  13   6      282.00      298.98     14.70 o 
   9  13   6      454.17      474.06     35.88 o 
  11  13   6      224.91      276.24     30.37 o 
  13  13   6       22.84       30.58     18.48 o 
 -14  14   6       82.24       90.48     21.56 o 
 -12  14   6       15.40        0.76     15.57 o 
 -10  14   6        5.70       -1.72     11.73 o 
  -8  14   6       30.74        1.89     10.84 o 
  -6  14   6      736.12      763.75     29.26 o 
  -4  14   6       52.04       48.52     12.70 o 
  -2  14   6      471.44      528.83     20.33 o 
   0  14   6       85.73       61.73     20.81 o 
   2  14   6       83.99       67.04     13.74 o 
   4  14   6       38.50       30.43     13.41 o 
   6  14   6      173.88      200.94     12.74 o 
   8  14   6       71.57       63.74     11.57 o 
  10  14   6      218.16      295.75     40.02 o 
  12  14   6       42.05       57.36     20.50 o 
  14  14   6        8.93       32.57     23.72 o 
 -13  15   6      197.80      214.78     26.64 o 
 -11  15   6       63.19       60.25     20.17 o 
  -9  15   6       69.51       73.36     17.81 o 
  -7  15   6      137.10      132.31     19.80 o 
  -5  15   6      333.18      403.26     20.59 o 
  -3  15   6      421.00      474.11     21.38 o 
  -1  15   6      103.05       65.39     15.42 o 
   1  15   6       20.76        5.52     12.89 o 
   3  15   6       63.18       60.90     13.97 o 
   5  15   6       96.05       94.12     14.51 o 
   7  15   6       23.06      -17.25     12.07 o 
   9  15   6       47.19       22.67     21.29 o 
  11  15   6       59.38       88.11     37.12 o 
  13  15   6      155.59      167.72     27.78 o 
 -12  16   6        5.10      -10.44     19.17 o 
 -10  16   6      119.72      101.79     20.42 o 
  -8  16   6       32.71       46.18     18.39 o 
  -6  16   6       21.21        2.36     16.82 o 
  -4  16   6      109.20      106.94     15.08 o 
  -2  16   6       58.75       36.01     14.88 o 
   0  16   6      330.89      332.56     26.94 o 
   2  16   6      115.85      121.34     21.22 o 
   4  16   6       54.59       50.03     11.33 o 
   6  16   6      204.91      234.61     24.81 o 
   8  16   6      145.98      147.83     18.33 o 
  10  16   6      106.92       90.42     25.23 o 
  12  16   6       68.79       63.94     23.97 o 
 -11  17   6        3.42       -8.91     21.37 o 
  -9  17   6        8.27      -28.30     18.87 o 
  -7  17   6       21.63       13.86     17.78 o 
  -5  17   6        5.99       11.08     31.45 o 
  -3  17   6        6.82       23.63     24.63 o 
  -1  17   6       78.83      119.51     29.20 o 
   1  17   6       17.30       10.06     20.07 o 
   3  17   6        5.77      -11.27     20.21 o 
   5  17   6       55.16       50.14     18.32 o 
   7  17   6        1.61      -26.88     17.92 o 
   9  17   6       83.06       67.23     25.13 o 
  11  17   6       96.70       99.51     26.11 o 
 -10  18   6      168.29      166.26     27.49 o 
  -8  18   6       66.16       65.08     22.14 o 
  -6  18   6       13.98       18.08     30.45 o 
  -4  18   6       28.67       17.33     14.33 o 
  -2  18   6      304.53      251.58     35.49 o 
   0  18   6      167.41      145.85     30.76 o 
   2  18   6        7.57       11.83     11.47 o 
   4  18   6       34.18       15.91     13.11 o 
   6  18   6       40.43       18.67     15.06 o 
   8  18   6       15.58       -9.34     15.87 o 
  -9  19   6      117.86      105.06     25.58 o 
  -7  19   6        6.17      -17.37     18.83 o 
  -5  19   6       84.12       80.27     18.34 o 
  -3  19   6      285.47      296.05     22.37 o 
  -1  19   6      466.26      506.05     44.18 o 
   1  19   6       96.43      151.70     40.05 o 
   3  19   6      127.94      119.47     16.66 o 
   5  19   6       83.34      111.05     19.27 o 
   7  19   6       18.40       21.93     18.93 o 
  -6  20   6       34.15       17.96     20.69 o 
  -4  20   6       72.15       54.74     18.57 o 
  -2  20   6      225.55      208.86     21.49 o 
   0  20   6       26.43       25.53     15.47 o 
   2  20   6       11.24       19.26     15.82 o 
   4  20   6        3.89      -20.45     27.40 o 
  -3  21   6       24.11       18.48     23.91 o 
  -1  21   6       45.98       17.20     17.96 o 
   1  21   6       12.67       30.97     18.72 o 
 -19   1   7      175.09      239.39     33.83 o 
 -17   1   7        5.34        3.02     17.26 o 
 -15   1   7       14.57       25.15     23.85 o 
 -13   1   7       23.51       14.95     20.86 o 
 -11   1   7      236.69      292.14     21.57 o 
  -9   1   7      253.34      298.94     15.75 o 
  -7   1   7     2960.24     2940.87     41.53 o 
  -5   1   7      593.17      548.59     21.70 o 
  -3   1   7        8.19       -0.40     10.43 o 
  -1   1   7      238.27      226.00     16.46 o 
   1   1   7      356.09      412.80     18.46 o 
   3   1   7      275.30      254.20     15.46 o 
   5   1   7     1576.65     1447.15     30.21 o 
   7   1   7      169.28      177.91     16.31 o 
   9   1   7      114.43      104.36     12.52 o 
  11   1   7      125.65      121.81     13.36 o 
  13   1   7      202.63      211.50     15.05 o 
  15   1   7      190.86      207.90     16.02 o 
  17   1   7      370.34      431.20     21.78 o 
 -18   2   7      278.84      331.74     27.20 o 
 -16   2   7       50.38       66.07     42.58 o 
 -14   2   7       85.39       91.76     24.62 o 
 -12   2   7      413.58      435.67     24.57 o 
 -10   2   7       37.46       35.48     15.29 o 
  -8   2   7     1439.10     1404.68     30.29 o 
  -6   2   7      307.22      315.41     19.43 o 
  -4   2   7       72.05       65.19     11.90 o 
  -2   2   7       26.84       25.18     11.86 o 
   0   2   7      129.95      168.27     19.39 o 
   2   2   7     1559.08     1458.24     29.34 o 
   4   2   7     2857.84     2577.66     40.45 o 
   6   2   7     2831.42     2580.64     41.04 o 
   8   2   7      625.51      613.20     22.44 o 
  10   2   7       19.04       25.07     10.90 o 
  12   2   7      145.05      132.63     12.92 o 
  14   2   7      127.84      122.53     13.46 o 
  16   2   7       47.44       72.72     14.21 o 
 -19   3   7        3.79        6.82     22.19 o 
 -17   3   7      186.37      206.65     28.39 o 
 -15   3   7      100.14       46.12     33.98 o 
 -13   3   7      412.70      466.65     25.86 o 
 -11   3   7       76.92       58.54     16.31 o 
  -9   3   7      232.50      280.24     19.43 o 
  -7   3   7     1725.48     1707.50     36.66 o 
  -5   3   7       77.07       77.03     12.43 o 
  -3   3   7      120.30      128.69     13.73 o 
  -1   3   7      342.08      397.75     17.71 o 
   1   3   7      297.89      297.15     16.97 o 
   3   3   7     1371.93     1271.39     30.36 o 
   5   3   7     1148.93     1010.27     26.24 o 
   7   3   7      372.48      384.00     19.45 o 
   9   3   7      459.45      446.75     16.59 o 
  11   3   7       95.49       68.40     11.78 o 
  13   3   7      246.03      258.70     15.24 o 
  15   3   7      252.08      270.57     17.09 o 
  17   3   7      233.40      252.64     23.37 o 
 -18   4   7       79.85      141.43     22.97 o 
 -16   4   7       14.69        5.12     18.35 o 
 -14   4   7       44.00       73.37     23.56 o 
 -12   4   7      213.47      227.07     32.03 o 
 -10   4   7      288.04      328.23     27.40 o 
  -8   4   7      309.98      309.87     23.82 o 
  -6   4   7      875.21      786.36     26.68 o 
  -4   4   7      351.81      351.91     18.13 o 
  -2   4   7      294.12      312.08     17.07 o 
   0   4   7      145.55      148.79     15.64 o 
   2   4   7      107.96      108.61     15.62 o 
   4   4   7     2667.15     2519.23     43.27 o 
   6   4   7     2398.41     2298.02     41.82 o 
   8   4   7      701.94      653.10     22.94 o 
  10   4   7      187.88      184.55     14.15 o 
  12   4   7      115.35      111.79     13.78 o 
  14   4   7       59.90       46.91     12.81 o 
  16   4   7       61.19       43.47     14.68 o 
 -17   5   7       88.44       60.25     18.83 o 
 -15   5   7        4.77       11.71     21.87 o 
 -13   5   7       23.23       26.18     15.63 o 
 -11   5   7      972.61     1025.91     54.93 o 
  -9   5   7      280.35      277.32     23.07 o 
  -7   5   7     2970.21     2761.19     48.37 o 
  -5   5   7      786.97      734.22     25.06 o 
  -3   5   7      241.04      243.62     15.09 o 
  -1   5   7      209.61      233.94     16.08 o 
   1   5   7     1041.67      934.27     26.53 o 
   3   5   7      111.01      117.54     16.20 o 
   5   5   7      549.98      580.05     23.73 o 
   7   5   7       31.23       21.29     18.42 o 
   9   5   7      274.77      256.44     15.51 o 
  11   5   7        0.41       -5.81     11.49 o 
  13   5   7      109.22      106.63     16.92 o 
  15   5   7       32.72       22.57     12.90 o 
  17   5   7        2.78       16.29     17.01 o 
 -18   6   7       49.45       44.23     22.47 o 
 -16   6   7      137.98      147.32     18.66 o 
 -14   6   7      174.06      187.98     21.00 o 
 -12   6   7       66.98       66.30     20.06 o 
 -10   6   7        3.19        5.31     13.51 o 
  -8   6   7      192.53      211.54     22.52 o 
  -6   6   7      823.27      773.31     29.11 o 
  -4   6   7      368.82      335.34     15.37 o 
  -2   6   7       71.65       62.92     11.36 o 
   0   6   7      488.33      502.47     20.39 o 
   2   6   7     1637.25     1592.05     31.14 o 
   4   6   7      796.42      787.66     23.80 o 
   6   6   7      466.97      446.32     22.29 o 
   8   6   7     1650.79     1545.96     38.61 o 
  10   6   7      603.56      596.55     21.28 o 
  12   6   7       51.66       42.23     12.79 o 
  14   6   7       59.54       76.72     14.58 o 
  16   6   7        2.03       -7.65     15.42 o 
 -17   7   7       16.55        7.19     19.03 o 
 -15   7   7       47.81       54.98     18.23 o 
 -13   7   7        6.13       -8.85     15.44 o 
 -11   7   7       22.41       26.91     14.73 o 
  -9   7   7      116.57      135.85     21.33 o 
  -7   7   7      523.52      548.95     35.36 o 
  -5   7   7      670.59      627.59     27.03 o 
  -3   7   7      146.02      161.88     12.43 o 
  -1   7   7      777.37      742.84     19.52 o 
   1   7   7     1632.74     1501.92     33.11 o 
   3   7   7       93.14       91.88     14.61 o 
   5   7   7     1395.27     1286.61     26.57 o 
   7   7   7      671.48      671.99     22.80 o 
   9   7   7      219.47      255.72     14.67 o 
  11   7   7      164.71      182.02     14.04 o 
  13   7   7        0.14       -7.97     11.40 o 
  15   7   7        6.40       23.68     15.46 o 
 -18   8   7       51.11       59.08     37.83 o 
 -16   8   7        4.17       -0.94     14.57 o 
 -14   8   7       21.68       10.35     16.81 o 
 -12   8   7       32.97        3.45     15.52 o 
 -10   8   7       60.31       50.82     13.88 o 
  -8   8   7      292.53      282.88     24.56 o 
  -6   8   7      231.02      188.65     22.46 o 
  -4   8   7      499.66      522.25     17.82 o 
  -2   8   7      388.10      388.62     18.62 o 
   0   8   7       10.20      -16.02     10.83 o 
   2   8   7      291.85      316.44     16.66 o 
   4   8   7      808.96      776.82     22.00 o 
   6   8   7     1222.55     1165.61     27.85 o 
   8   8   7      535.42      564.69     17.48 o 
  10   8   7       14.34        2.58     11.52 o 
  12   8   7       30.05       23.63     11.81 o 
  14   8   7       24.57        6.60     14.54 o 
  16   8   7       12.17        3.28     19.52 o 
 -17   9   7       26.35       16.05     26.87 o 
 -15   9   7        7.55       -5.31     16.54 o 
 -13   9   7      162.28      141.34     25.28 o 
 -11   9   7      160.42      190.59     17.40 o 
  -9   9   7      421.40      464.63     28.75 o 
  -7   9   7      374.08      423.59     27.40 o 
  -5   9   7     1096.23     1070.12     33.37 o 
  -3   9   7      804.41      768.91     22.09 o 
  -1   9   7      582.69      563.88     19.51 o 
   1   9   7      416.10      464.88     18.66 o 
   3   9   7      285.71      305.41     17.06 o 
   5   9   7       17.50       19.77     13.60 o 
   7   9   7      262.00      297.28     18.89 o 
   9   9   7      624.94      678.62     18.97 o 
  11   9   7       86.16       92.53     13.04 o 
  13   9   7        4.63      -19.92     13.28 o 
  15   9   7      188.58      184.95     23.61 o 
 -16  10   7       54.66       40.54     21.22 o 
 -14  10   7       64.39       72.37     20.65 o 
 -12  10   7      471.68      478.68     26.23 o 
 -10  10   7      139.50      164.63     24.05 o 
  -8  10   7      169.00      158.82     22.81 o 
  -6  10   7      699.06      761.24     35.70 o 
  -4  10   7      281.95      284.28     18.73 o 
  -2  10   7      141.75      155.56     13.36 o 
   0  10   7     1045.84     1034.31     25.92 o 
   2  10   7      439.54      451.26     21.81 o 
   4  10   7       69.49       40.92     17.00 o 
   6  10   7      231.28      237.00     17.73 o 
   8  10   7      230.36      238.61     16.42 o 
  10  10   7       14.70       16.86     12.12 o 
  12  10   7       10.32      -10.76     12.28 o 
  14  10   7       62.56       59.87     27.33 o 
 -15  11   7       55.07       53.79     20.40 o 
 -13  11   7      143.19      164.77     26.30 o 
 -11  11   7       83.61      102.47     29.20 o 
  -9  11   7      161.70      177.18     24.88 o 
  -7  11   7       37.55        4.18     19.12 o 
  -5  11   7        5.17       16.29     19.05 o 
  -3  11   7      722.54      710.85     24.21 o 
  -1  11   7      653.04      651.09     17.07 o 
   1  11   7      963.29      994.81     25.29 o 
   3  11   7       62.65       41.09     12.95 o 
   5  11   7        5.85       19.74     13.43 o 
   7  11   7      471.36      486.92     20.17 o 
   9  11   7      439.18      414.66     18.36 o 
  11  11   7      195.24      197.42     23.56 o 
  13  11   7       35.45       17.63     18.97 o 
 -14  12   7        3.27       -5.59     17.74 o 
 -12  12   7       16.21        8.17     17.87 o 
 -10  12   7        5.33        7.09     14.18 o 
  -8  12   7       17.68        2.23     20.11 o 
  -6  12   7      414.04      427.84     30.57 o 
  -4  12   7      104.76      105.92     12.55 o 
  -2  12   7       68.57       76.50     14.07 o 
   0  12   7      194.45      237.38     14.38 o 
   2  12   7      251.60      242.86     15.86 o 
   4  12   7       31.59       16.06      9.89 o 
   6  12   7       14.64        0.54     11.98 o 
   8  12   7       10.44       -4.94      8.71 o 
  10  12   7      251.33      255.54     18.59 o 
  12  12   7        8.68        4.95     19.57 o 
  14  12   7       19.26       19.85     21.21 o 
 -15  13   7      144.93      141.80     27.46 o 
 -13  13   7       63.10       57.73     21.21 o 
 -11  13   7       15.84       -1.78     32.06 o 
  -9  13   7       40.23       46.41     30.02 o 
  -7  13   7      208.01      233.35     25.49 o 
  -5  13   7      397.89      427.45     26.75 o 
  -3  13   7      579.33      599.45     23.20 o 
  -1  13   7       65.68       75.89     12.97 o 
   1  13   7       13.19       11.15     10.51 o 
   3  13   7        2.33      -23.72     15.81 o 
   5  13   7        6.45       -1.36     17.47 o 
   7  13   7      119.79      129.19     18.64 o 
   9  13   7      100.94      101.40     21.65 o 
  11  13   7       15.98      -17.56     16.12 o 
  13  13   7      215.30      255.80     27.72 o 
 -14  14   7       81.72       50.79     21.31 o 
 -12  14   7        2.30       -2.46     18.63 o 
 -10  14   7      161.60      179.16     16.03 o 
  -8  14   7      201.29      232.00     19.74 o 
  -6  14   7      787.54      809.95     31.74 o 
  -4  14   7      284.61      298.85     20.04 o 
  -2  14   7      446.36      496.01     22.76 o 
   0  14   7      206.94      239.19     27.07 o 
   2  14   7       57.44       50.08     13.48 o 
   4  14   7      136.54      131.90     15.94 o 
   6  14   7      107.05       97.21     14.95 o 
   8  14   7       11.39        3.28     10.60 o 
  10  14   7      529.46      652.74     32.96 o 
  12  14   7      182.26      147.56     37.17 o 
 -13  15   7       70.02       54.68     25.16 o 
 -11  15   7       34.85       39.24     20.21 o 
  -9  15   7       26.81       12.47     23.23 o 
  -7  15   7      126.18      131.71     21.08 o 
  -5  15   7        6.23      -13.53     19.61 o 
  -3  15   7      264.21      288.11     21.36 o 
  -1  15   7      528.24      564.22     24.78 o 
   1  15   7      117.21      102.86     15.33 o 
   3  15   7       32.83        2.81     19.44 o 
   5  15   7        2.44       -4.83     13.68 o 
   7  15   7       22.52        5.91     13.13 o 
   9  15   7      228.46      249.20     28.64 o 
  11  15   7       83.10      128.70     30.79 o 
 -12  16   7       25.41       50.11     37.08 o 
 -10  16   7       21.09        5.94     22.75 o 
  -8  16   7       23.64        0.59     16.87 o 
  -6  16   7       16.46        8.31     33.15 o 
  -4  16   7       19.09       27.68     16.06 o 
  -2  16   7      383.08      417.86     27.72 o 
   0  16   7      202.66      209.86     31.12 o 
   2  16   7        4.99      -10.54     23.72 o 
   4  16   7        4.54       -1.74     23.07 o 
   6  16   7      178.45      193.06     22.97 o 
   8  16   7       19.45       11.34     15.81 o 
  10  16   7      205.38      265.68     83.97 o 
  -9  17   7       40.70       15.97     20.27 o 
  -7  17   7        4.13       -9.13     21.44 o 
  -5  17   7        0.89      -11.76     35.83 o 
  -3  17   7      201.95      213.12     34.61 o 
  -1  17   7      184.03      185.66     33.54 o 
   1  17   7       78.71      131.35     32.92 o 
   3  17   7       65.13       50.31     25.77 o 
   5  17   7      111.23      113.27     15.15 o 
   7  17   7       28.23        6.74     22.69 o 
   9  17   7       75.95       50.19     26.39 o 
  -8  18   7       13.94       12.62     19.50 o 
  -6  18   7       50.62       47.01     18.18 o 
  -4  18   7      340.43      349.55     54.54 o 
  -2  18   7       61.68       54.84     29.43 o 
   0  18   7       26.28       11.05     43.23 o 
   2  18   7        8.74      -35.04     26.04 o 
   4  18   7       21.45       25.80     16.14 o 
   6  18   7       11.07      -10.54     14.40 o 
  -5  19   7       72.14       26.23     18.56 o 
  -3  19   7      216.03      220.66     35.79 o 
  -1  19   7       55.46       67.74     31.87 o 
   1  19   7       43.24       31.36     29.82 o 
   3  19   7       39.47       18.70     14.71 o 
   5  19   7       14.10        2.49     35.90 o 
 -18   0   8       48.34       20.53     33.29 o 
 -16   0   8      295.19      414.18     68.76 o 
 -14   0   8      513.37      591.79     71.89 o 
 -12   0   8      272.87      334.14     70.14 o 
 -10   0   8      146.22      168.01     21.61 o 
  -8   0   8       20.83       10.98     16.08 o 
  -6   0   8      330.43      348.39     21.31 o 
  -4   0   8      831.05      722.51     30.32 o 
  -2   0   8     1617.36     1257.97     43.10 o 
   0   0   8     1269.23     1114.88     41.56 o 
   2   0   8       19.15       -0.97     15.94 o 
   4   0   8      292.85      299.07     24.06 o 
   6   0   8      509.57      511.28     29.33 o 
   8   0   8      616.15      627.94     31.69 o 
  10   0   8      188.26      223.25     19.85 o 
  12   0   8      601.95      667.33     34.16 o 
  14   0   8       37.73       56.06     19.93 o 
  16   0   8      594.92      724.04     44.95 o 
 -15   1   8      183.29      179.93     30.14 o 
 -13   1   8      209.38      238.15     44.75 o 
 -11   1   8      175.32      186.83     38.34 o 
  -9   1   8      832.72      795.78     25.82 o 
  -7   1   8      937.76      908.27     24.98 o 
  -5   1   8      625.06      539.55     19.36 o 
  -3   1   8      754.01      679.53     22.48 o 
  -1   1   8      186.63      160.93     16.69 o 
   1   1   8       66.89       49.38     13.11 o 
   3   1   8      727.51      714.93     21.90 o 
   5   1   8      462.74      471.42     19.72 o 
   7   1   8      818.10      741.73     25.00 o 
   9   1   8       75.65       57.28     15.43 o 
  11   1   8      122.23      122.45     13.48 o 
  13   1   8      240.67      259.05     16.41 o 
  15   1   8       60.34       36.72     13.35 o 
 -18   2   8       38.41       36.68     25.00 o 
 -16   2   8       91.87      122.82     35.54 o 
 -14   2   8       50.54       28.06     24.00 o 
 -12   2   8      222.15      262.98     43.95 o 
 -10   2   8      183.82      165.99     18.99 o 
  -8   2   8       18.66       -5.53     11.70 o 
  -6   2   8       96.96       58.35     15.77 o 
  -4   2   8      126.06      134.93     14.56 o 
  -2   2   8        6.87      -15.99     12.46 o 
   0   2   8      305.34      271.82     17.44 o 
   2   2   8      566.18      523.49     22.54 o 
   4   2   8      269.99      315.23     18.75 o 
   6   2   8      163.11      130.27     16.10 o 
   8   2   8      301.22      280.90     19.29 o 
  10   2   8      193.10      178.91     14.01 o 
  12   2   8       92.74       76.26     13.03 o 
  14   2   8        8.92      -18.38     12.25 o 
  16   2   8       15.94       34.47     15.15 o 
 -17   3   8       12.04       67.90     26.34 o 
 -15   3   8       46.43        6.31     24.73 o 
 -13   3   8       93.24      108.93     25.51 o 
 -11   3   8      190.67      218.73     20.95 o 
  -9   3   8      424.92      459.14     22.46 o 
  -7   3   8     1212.05     1152.93     32.40 o 
  -5   3   8      514.26      512.66     20.22 o 
  -3   3   8       80.42       66.36     13.62 o 
  -1   3   8      148.21      130.49     14.67 o 
   1   3   8      784.38      761.57     23.65 o 
   3   3   8       62.82       72.96     15.63 o 
   5   3   8      146.90      137.34     17.51 o 
   7   3   8       13.93        3.19     13.46 o 
   9   3   8       38.57       32.93     11.45 o 
  11   3   8      115.76      110.74     13.65 o 
  13   3   8      240.89      263.95     17.42 o 
  15   3   8       81.57       87.28     15.82 o 
 -16   4   8       87.17       79.61     33.08 o 
 -14   4   8      261.14      366.68     46.45 o 
 -12   4   8      105.47       96.67     18.87 o 
 -10   4   8      194.93      239.65     22.48 o 
  -8   4   8       80.93       90.30     20.17 o 
  -6   4   8       72.71       55.12     17.65 o 
  -4   4   8      706.12      644.86     22.25 o 
  -2   4   8      132.04      152.22     14.24 o 
   0   4   8      416.35      417.12     19.52 o 
   2   4   8      296.00      287.59     19.91 o 
   4   4   8       57.42       49.43     15.60 o 
   6   4   8      338.81      405.10     22.63 o 
   8   4   8      146.30      141.80     18.84 o 
  10   4   8       33.60       17.46     12.17 o 
  12   4   8      125.93      130.93     14.70 o 
  14   4   8      258.64      322.29     18.59 o 
  16   4   8       82.16       62.64     16.16 o 
 -17   5   8       15.09        2.63     19.59 o 
 -15   5   8       43.20       33.60     25.57 o 
 -13   5   8       28.22       46.47     17.89 o 
 -11   5   8      234.58      216.96     19.68 o 
  -9   5   8       11.12      -22.32     19.30 o 
  -7   5   8      957.25      941.17     36.04 o 
  -5   5   8     1042.77     1004.23     30.07 o 
  -3   5   8      837.80      730.58     21.44 o 
  -1   5   8      417.31      401.40     19.14 o 
   1   5   8      789.25      722.80     34.52 o 
   3   5   8      146.02      130.90     17.32 o 
   5   5   8      349.31      320.88     21.53 o 
   7   5   8       78.08       68.56     16.51 o 
   9   5   8      108.93       95.84     13.51 o 
  11   5   8      207.52      242.75     17.42 o 
  13   5   8      197.97      203.20     17.60 o 
  15   5   8       67.16       79.16     16.89 o 
 -16   6   8      120.52      101.62     33.83 o 
 -14   6   8       26.06       25.33     17.21 o 
 -12   6   8      123.76      124.14     18.19 o 
 -10   6   8       96.98      103.26     16.37 o 
  -8   6   8      239.55      216.58     24.06 o 
  -6   6   8      127.33       88.46     24.03 o 
  -4   6   8      383.54      378.20     18.94 o 
  -2   6   8       26.42      -12.22     11.32 o 
   0   6   8      371.52      436.55     21.85 o 
   2   6   8     3315.39     3051.09     50.21 o 
   4   6   8      646.06      636.29     25.19 o 
   6   6   8      174.82      174.60     18.90 o 
   8   6   8      442.22      455.67     30.67 o 
  10   6   8       47.39       56.10     13.93 o 
  12   6   8       55.37       55.58     14.21 o 
  14   6   8        3.83        3.86     14.84 o 
 -17   7   8       53.51       63.78     22.48 o 
 -15   7   8       83.85      147.30     28.61 o 
 -13   7   8      209.84      198.94     20.52 o 
 -11   7   8      394.41      406.96     23.85 o 
  -9   7   8      162.66      155.37     23.09 o 
  -7   7   8       64.02       75.73     23.55 o 
  -5   7   8       52.39       62.15     16.07 o 
  -3   7   8      212.71      190.88     14.86 o 
  -1   7   8       35.21       29.82     12.73 o 
   1   7   8      268.81      286.66     26.54 o 
   3   7   8       89.12       94.76     16.74 o 
   5   7   8      639.33      625.08     25.94 o 
   7   7   8      137.15      148.67     19.90 o 
   9   7   8      441.81      482.41     20.06 o 
  11   7   8      217.13      256.61     21.40 o 
  13   7   8       34.14       21.51     16.68 o 
  15   7   8       72.90       87.68     18.82 o 
 -16   8   8       37.87       76.66     41.83 o 
 -14   8   8       25.23       48.64     18.31 o 
 -12   8   8       61.33       48.14     16.93 o 
 -10   8   8       71.48       67.50     23.96 o 
  -8   8   8      128.57      179.69     27.29 o 
  -6   8   8       65.07       62.70     23.69 o 
  -4   8   8      837.50      802.77     25.27 o 
  -2   8   8      280.51      324.15     19.12 o 
   0   8   8      759.89      747.49     23.76 o 
   2   8   8     1148.18     1094.39     27.78 o 
   4   8   8      138.18      125.34     16.40 o 
   6   8   8      153.76      159.44     20.54 o 
   8   8   8       42.29       23.50     12.32 o 
  10   8   8      151.25      144.66     15.61 o 
  12   8   8       63.69       59.54     14.69 o 
  14   8   8      160.77      203.51     21.19 o 
 -15   9   8       62.00       44.83     24.54 o 
 -13   9   8       16.77       -6.79     17.98 o 
 -11   9   8      124.23      122.00     19.24 o 
  -9   9   8       98.95      101.02     25.00 o 
  -7   9   8        2.80        9.17     21.90 o 
  -5   9   8       75.57       67.73     52.16 o 
  -3   9   8       96.95       77.67     12.43 o 
  -1   9   8     1033.97     1008.05     25.07 o 
   1   9   8      343.50      340.33     31.66 o 
   3   9   8      179.48      169.18     20.78 o 
   5   9   8       46.70       38.24     15.74 o 
   7   9   8      105.12       89.96     19.43 o 
   9   9   8      156.68      156.58     15.33 o 
  11   9   8       22.32       -3.73     12.85 o 
  13   9   8      109.66      141.84     18.16 o 
 -14  10   8        0.27      -23.48     27.59 o 
 -12  10   8       21.06       18.82     18.40 o 
 -10  10   8       49.32       41.66     29.10 o 
  -8  10   8       75.85       50.76     27.36 o 
  -6  10   8      330.52      379.30     69.71 o 
  -4  10   8      186.73      127.44     34.24 o 
  -2  10   8      107.61       99.79     15.81 o 
   0  10   8       75.49       72.91     14.40 o 
   2  10   8       78.21       96.31     16.50 o 
   4  10   8       21.57       -2.54     14.44 o 
   6  10   8       30.80       27.68     16.28 o 
   8  10   8      476.87      531.61     21.65 o 
  10  10   8      250.00      308.37     21.94 o 
  12  10   8       32.75        6.61     14.59 o 
 -13  11   8        2.57       27.55     31.47 o 
 -11  11   8       39.72       35.44     17.52 o 
  -9  11   8      105.93      101.97     24.09 o 
  -7  11   8      252.75      278.57     27.17 o 
  -5  11   8      365.17      396.63     28.85 o 
  -3  11   8       73.63       67.27     15.50 o 
  -1  11   8       32.53       27.03     12.84 o 
   1  11   8      153.63      133.35     23.58 o 
   3  11   8       63.69       46.16     14.78 o 
   5  11   8       15.03       14.92     14.73 o 
   7  11   8      416.09      493.89     29.50 o 
   9  11   8      747.27      839.21     21.77 o 
  11  11   8      103.56      125.51     18.77 o 
  13  11   8       16.20        0.02     20.00 o 
 -14  12   8       63.98       73.83     43.89 o 
 -12  12   8       88.08      118.74     22.08 o 
 -10  12   8      167.70      135.00     53.28 o 
  -8  12   8       11.07        0.69     22.40 o 
  -6  12   8       20.49      -23.81     23.62 o 
  -4  12   8      129.95      125.28     23.21 o 
  -2  12   8      270.18      280.57     26.13 o 
   0  12   8      611.61      581.88     24.86 o 
   2  12   8       46.55       23.83     15.69 o 
   4  12   8      112.65      109.98     25.05 o 
   6  12   8       43.16       39.00     15.76 o 
   8  12   8       91.91       76.81     13.22 o 
  10  12   8      351.47      410.65     31.50 o 
  12  12   8      273.89      353.18     41.17 o 
 -13  13   8       46.75       67.53     23.84 o 
 -11  13   8      112.36      126.74     21.18 o 
  -9  13   8       67.43      111.86     66.08 o 
  -7  13   8       18.15       24.90     24.09 o 
  -5  13   8      148.25      154.25     29.34 o 
  -3  13   8      422.21      399.50     29.16 o 
  -1  13   8       12.09       -2.53     20.06 o 
   1  13   8      469.29      503.92     34.44 o 
   3  13   8       25.99       37.23     19.25 o 
   5  13   8        5.68      -25.90     17.27 o 
   7  13   8      114.41       96.22     27.47 o 
   9  13   8      257.97      287.12     39.29 o 
  11  13   8       20.69       47.03     21.26 o 
 -12  14   8       23.57       30.79     22.15 o 
 -10  14   8       57.83       62.68     18.60 o 
  -8  14   8       88.09      108.92     39.90 o 
  -6  14   8       77.48       67.35     38.65 o 
  -4  14   8      391.85      408.65     35.38 o 
  -2  14   8       14.44       21.16     20.92 o 
   0  14   8       16.29      -30.98     20.65 o 
   2  14   8       84.85       82.97     20.72 o 
   4  14   8       38.38       12.59     24.30 o 
   6  14   8       22.24       -1.91     22.20 o 
   8  14   8       50.78       77.46     17.16 o 
  10  14   8      149.08      153.31     45.35 o 
 -11  15   8       10.28      -17.25     21.13 o 
  -9  15   8       36.66        0.45     36.42 o 
  -7  15   8      119.32       76.25     39.69 o 
  -5  15   8      135.86      133.43     42.05 o 
  -3  15   8      286.56      344.51     52.91 o 
  -1  15   8       18.59      -51.58     34.39 o 
   1  15   8       88.24       79.81     36.58 o 
   3  15   8      127.65      130.14     25.51 o 
   5  15   8       48.33       24.10     23.82 o 
   7  15   8       77.24       86.47     16.28 o 
   9  15   8      267.13      331.70     82.18 o 
  -8  16   8       11.79       31.70     38.60 o 
  -6  16   8      289.69      190.60     46.50 o 
  -4  16   8      371.45      340.11     54.09 o 
  -2  16   8      256.33      282.02     38.34 o 
   0  16   8       24.22      -29.15     29.58 o 
   2  16   8       11.69       -1.26     49.54 o 
   4  16   8       10.89      -30.39     25.45 o 
   6  16   8       12.90       -4.37     25.81 o 
  -7  17   8      117.11      195.69     48.55 o 
  -5  17   8       42.36       33.38     40.19 o 
  -3  17   8        1.10       -9.72     37.74 o 
  -1  17   8      147.49      116.85     33.64 o 
   1  17   8        7.69       14.55     29.67 o 
   3  17   8       12.07      -31.58     34.41 o 
   5  17   8       29.89       31.51     27.15 o 
  -4  18   8       85.09        9.95     40.10 o 
  -2  18   8       23.59       46.32     41.92 o 
   0  18   8       10.01       -4.83     30.05 o 
   2  18   8      153.26      123.62     35.84 o 
 -13   1   9       84.34       63.35     36.24 o 
 -11   1   9       44.47       27.40     22.85 o 
  -9   1   9      535.79      564.92     26.45 o 
  -7   1   9      120.14      137.91     14.83 o 
  -5   1   9      223.98      210.45     18.68 o 
  -3   1   9      274.42      249.04     19.02 o 
  -1   1   9      608.78      599.37     24.95 o 
   1   1   9      640.93      599.35     25.26 o 
   3   1   9       27.88       33.41     16.08 o 
   5   1   9      399.25      369.86     19.48 o 
   7   1   9       77.14       63.60     14.29 o 
   9   1   9       45.70       39.13     14.59 o 
  11   1   9      310.22      294.44     16.80 o 
  13   1   9       79.14       65.05     13.75 o 
 -14   2   9      110.16      148.75     29.89 o 
 -12   2   9      148.12      156.27     27.10 o 
 -10   2   9      168.03      168.71     19.32 o 
  -8   2   9      224.85      252.22     24.14 o 
  -6   2   9       24.85       19.70     14.82 o 
  -4   2   9      335.83      295.19     18.45 o 
  -2   2   9      609.57      560.77     24.34 o 
   0   2   9      246.41      249.42     19.87 o 
   2   2   9      414.01      406.10     20.95 o 
   4   2   9      356.04      331.84     20.30 o 
   6   2   9      208.17      221.20     18.54 o 
   8   2   9      142.92      145.41     16.47 o 
  10   2   9       70.01       64.73     13.39 o 
  12   2   9       56.56       55.11     14.46 o 
  14   2   9      108.04      108.83     17.95 o 
 -15   3   9       39.76      -16.76     39.69 o 
 -13   3   9      147.62      204.51     31.43 o 
 -11   3   9      281.68      310.67     23.89 o 
  -9   3   9      252.17      302.03     21.06 o 
  -7   3   9        1.13      -20.26     13.50 o 
  -5   3   9       26.37       28.86     13.50 o 
  -3   3   9      202.46      171.06     17.47 o 
  -1   3   9      487.31      462.48     22.90 o 
   1   3   9       76.31       66.30     14.15 o 
   3   3   9       49.30       21.12     14.03 o 
   5   3   9       40.08       50.55     14.82 o 
   7   3   9       23.03       23.92     16.53 o 
   9   3   9      236.14      232.84     21.98 o 
  11   3   9      636.99      658.43     24.90 o 
  13   3   9      364.42      383.84     21.80 o 
 -16   4   9       71.83      -11.63     41.28 o 
 -14   4   9      181.98      248.65     32.23 o 
 -12   4   9       18.91       24.85     17.19 o 
 -10   4   9        2.51       -7.75     15.06 o 
  -8   4   9       49.08       16.40     19.34 o 
  -6   4   9      106.35       99.83     20.73 o 
  -4   4   9       63.46       46.75     13.77 o 
  -2   4   9      639.82      588.48     24.27 o 
   0   4   9      306.53      319.43     19.16 o 
   2   4   9      316.42      310.18     19.63 o 
   4   4   9      241.30      244.85     18.75 o 
   6   4   9       22.37       18.29     15.88 o 
   8   4   9       27.47       22.49     18.54 o 
  10   4   9      186.93      192.48     17.07 o 
  12   4   9      256.24      308.38     21.12 o 
  14   4   9       25.12       24.78     16.05 o 
 -15   5   9      138.35      142.24     44.05 o 
 -13   5   9      102.19       97.42     23.80 o 
 -11   5   9       90.08      107.29     18.56 o 
  -9   5   9       40.30       -0.92     19.78 o 
  -7   5   9      132.10       99.42     31.29 o 
  -5   5   9      338.89      375.75     22.55 o 
  -3   5   9       90.61       95.85     15.29 o 
  -1   5   9      256.66      255.62     17.74 o 
   1   5   9      170.71      186.15     17.10 o 
   3   5   9      407.62      434.10     31.70 o 
   5   5   9      652.04      659.45     27.71 o 
   7   5   9      259.59      261.48     21.54 o 
   9   5   9       17.54      -10.76     13.05 o 
  11   5   9      103.03      112.62     16.60 o 
  13   5   9      114.64      158.46     19.37 o 
 -14   6   9       12.81      -16.84     25.00 o 
 -12   6   9       20.55       10.92     17.09 o 
 -10   6   9       42.27       22.89     15.77 o 
  -8   6   9       22.97       27.78     22.67 o 
  -6   6   9       18.31        0.90     19.27 o 
  -4   6   9      219.77      233.90     18.73 o 
  -2   6   9       51.57       57.48     13.96 o 
   0   6   9      289.44      298.20     20.83 o 
   2   6   9       58.00       34.87     15.87 o 
   4   6   9       55.32       69.37     17.62 o 
   6   6   9      197.81      216.46     20.61 o 
   8   6   9      170.70      178.63     22.38 o 
  10   6   9        6.55      -16.27     13.74 o 
  12   6   9      337.95      380.27     22.55 o 
 -15   7   9       87.48       95.82     41.96 o 
 -13   7   9      135.60      114.14     22.19 o 
 -11   7   9      117.22      129.00     24.89 o 
  -9   7   9      177.32      173.74     28.09 o 
  -7   7   9      308.39      320.58     35.59 o 
  -5   7   9      274.25      285.40     28.81 o 
  -3   7   9      107.28       97.87     17.07 o 
  -1   7   9       24.84       19.94     13.24 o 
   1   7   9      117.73      110.36     17.89 o 
   3   7   9       36.78       42.49     16.46 o 
   5   7   9       48.62        6.80     16.30 o 
   7   7   9       47.74       45.12     18.89 o 
   9   7   9       55.68       51.34     14.58 o 
  11   7   9       99.89      114.22     17.37 o 
  13   7   9       88.38       99.24     17.66 o 
 -14   8   9       43.24       57.66     25.47 o 
 -12   8   9       35.77       37.80     18.99 o 
 -10   8   9       12.59       14.57     24.54 o 
  -8   8   9      169.74      204.46     29.60 o 
  -6   8   9        1.08      -23.96     22.06 o 
  -4   8   9      155.38      160.59     26.87 o 
  -2   8   9      180.06      196.52     16.75 o 
   0   8   9       29.45       41.37     15.58 o 
   2   8   9       42.94       29.68     15.95 o 
   4   8   9        6.81      -13.79     16.59 o 
   6   8   9       61.72       62.27     19.74 o 
   8   8   9      148.01      145.45     21.94 o 
  10   8   9       11.41        4.94     14.05 o 
  12   8   9       29.02       27.62     15.48 o 
 -13   9   9       75.78      113.43     23.66 o 
 -11   9   9      278.85      337.12     35.69 o 
  -9   9   9       25.10       48.67     29.56 o 
  -7   9   9      263.63      229.41     30.70 o 
  -5   9   9      128.03      135.22     24.80 o 
  -3   9   9       24.74        3.23     11.45 o 
  -1   9   9      536.28      582.68     21.74 o 
   1   9   9      144.85      145.43     18.26 o 
   3   9   9       24.84        5.46     16.59 o 
   5   9   9       40.56       35.55     18.28 o 
   7   9   9       42.84       12.45     18.84 o 
   9   9   9      222.04      244.07     31.71 o 
  11   9   9       69.89       84.45     16.80 o 
 -12  10   9       81.94       59.45     22.86 o 
 -10  10   9      130.00      183.70     39.02 o 
  -8  10   9        6.86       -4.05     24.80 o 
  -6  10   9       12.28       -1.63     24.09 o 
  -4  10   9      146.91      149.13     21.49 o 
  -2  10   9      186.58      190.29     18.60 o 
   0  10   9      262.26      242.68     20.14 o 
   2  10   9      228.22      234.17     20.57 o 
   4  10   9      124.71      111.82     26.68 o 
   6  10   9      152.68      197.12     30.33 o 
   8  10   9      159.41      142.59     22.47 o 
  10  10   9       22.08       24.14     15.08 o 
 -13  11   9       34.69       40.30     24.54 o 
 -11  11   9       45.42       50.53     23.75 o 
  -9  11   9       96.21       69.69     31.72 o 
  -7  11   9       11.18       -3.03     24.29 o 
  -5  11   9       39.72       25.57     22.15 o 
  -3  11   9       12.99       -1.77     24.74 o 
  -1  11   9       11.56      -14.43     16.32 o 
   1  11   9       18.55        5.60     15.50 o 
   3  11   9       23.26       13.68     16.56 o 
   5  11   9       51.85       65.72     18.54 o 
   7  11   9       46.43       18.41     17.83 o 
   9  11   9       13.06       10.50     14.29 o 
 -12  12   9        1.14       -6.39     20.94 o 
 -10  12   9       92.84      104.05     31.65 o 
  -8  12   9       18.24       17.37     25.62 o 
  -6  12   9      190.59      171.11     30.82 o 
  -4  12   9       27.53       41.90     56.36 o 
  -2  12   9       31.18       11.26     31.87 o 
   0  12   9      241.44      258.42     29.24 o 
   2  12   9       28.20        4.26     23.09 o 
   4  12   9       59.92       25.31     19.30 o 
   6  12   9       53.96       74.86     21.58 o 
   8  12   9       23.24        3.34     19.87 o 
  10  12   9       49.92       66.82     18.86 o 
 -11  13   9        3.76      -11.62     20.12 o 
  -9  13   9       49.83       57.19     30.98 o 
  -7  13   9        0.54        1.80     29.33 o 
  -5  13   9       12.70      -10.04     30.94 o 
  -3  13   9       27.56        8.32     30.58 o 
  -1  13   9        4.28      -34.57     23.05 o 
   1  13   9      124.94      102.93     21.81 o 
   3  13   9      262.67      335.84     38.30 o 
   5  13   9       27.69       45.62     35.19 o 
   7  13   9      254.23      220.05     28.29 o 
  -8  14   9       83.16       77.61     41.10 o 
  -6  14   9      178.19      156.41     46.32 o 
  -4  14   9       53.73       42.24     34.04 o 
  -2  14   9       40.76       22.54     34.66 o 
   0  14   9        5.47      -40.69     53.02 o 
   2  14   9      240.38      258.23     40.45 o 
   4  14   9      229.91      238.95     31.37 o 
   6  14   9       75.57       65.58     29.07 o 
  -7  15   9       56.24       74.25     42.19 o 
  -5  15   9      111.15       97.19     45.41 o 
  -3  15   9       31.57       25.70     40.92 o 
  -1  15   9        1.23      -25.30     45.57 o 
   1  15   9        4.20      -47.99     33.17 o 
   3  15   9       49.91       62.13     28.00 o 
   5  15   9      137.49      134.04     31.26 o 
  -4  16   9       31.47       84.83     45.41 o 
  -2  16   9       68.97       32.65     43.82 o 
   0  16   9       40.16       12.07     60.10 o 
   2  16   9       11.93       36.71     42.05 o 
 -10   0  10       55.00       35.55     36.18 o 
  -8   0  10        7.95       -5.37     21.92 o 
  -6   0  10      164.40      220.97     95.37 o 
  -4   0  10      142.71      168.93     26.02 o 
  -2   0  10       98.46       96.48     23.10 o 
   0   0  10      111.53      112.10     24.47 o 
   2   0  10       50.75       42.20     22.57 o 
   4   0  10       30.95       -1.38     22.09 o 
   6   0  10       19.92       24.96     20.10 o 
   8   0  10       96.23       74.63     23.38 o 
  10   0  10        4.98      -12.75     17.19 o 
  12   0  10      207.69      191.99     27.33 o 
 -11   1  10       44.16       54.57     27.68 o 
  -9   1  10       97.20       73.54     20.97 o 
  -7   1  10       26.16       33.67     16.19 o 
  -5   1  10      478.52      441.72     23.43 o 
  -3   1  10      621.03      633.34     32.80 o 
  -1   1  10      243.41      263.63     20.31 o 
   1   1  10        5.54      -21.16     14.11 o 
   3   1  10      257.50      301.57     24.79 o 
   5   1  10       76.84       44.22     17.20 o 
   7   1  10      370.43      352.03     22.97 o 
   9   1  10        7.16        2.81     14.39 o 
  11   1  10      168.46      162.85     16.47 o 
 -12   2  10       71.32       39.28     37.97 o 
 -10   2  10       11.93        5.01     16.32 o 
  -8   2  10       50.65       18.69     16.83 o 
  -6   2  10       37.49       44.35     14.15 o 
  -4   2  10       82.50       69.04     15.56 o 
  -2   2  10      283.49      277.24     20.72 o 
   0   2  10      505.25      530.49     31.30 o 
   2   2  10      131.00      158.87     18.97 o 
   4   2  10      129.71      138.20     18.70 o 
   6   2  10      161.71      197.00     19.64 o 
   8   2  10       91.09       89.97     18.36 o 
  10   2  10       43.70       10.84     13.43 o 
  12   2  10       70.42       86.33     15.80 o 
 -13   3  10        5.77      -51.86     35.92 o 
 -11   3  10       33.87       19.52     21.65 o 
  -9   3  10       77.12       43.38     17.01 o 
  -7   3  10       71.27       64.77     22.29 o 
  -5   3  10      122.44      130.12     16.64 o 
  -3   3  10       81.62       88.21     16.60 o 
  -1   3  10        0.30       -0.51     13.95 o 
   1   3  10       33.94       38.80     15.73 o 
   3   3  10      326.79      328.66     21.33 o 
   5   3  10       11.71        1.60     18.89 o 
   7   3  10      528.55      532.48     25.95 o 
   9   3  10       16.84      -12.45     19.50 o 
  11   3  10      106.15       92.17     16.32 o 
 -14   4  10      110.03       50.18     42.33 o 
 -12   4  10       72.47       72.30     35.11 o 
 -10   4  10      117.92      105.70     19.67 o 
  -8   4  10       29.54       -5.75     21.14 o 
  -6   4  10        0.17      -21.63     16.42 o 
  -4   4  10       42.66       63.09     15.60 o 
  -2   4  10       12.81       -5.28     14.91 o 
   0   4  10      142.30      137.16     18.41 o 
   2   4  10      196.42      173.38     17.95 o 
   4   4  10       10.23      -10.99     14.53 o 
   6   4  10       22.30        9.38     15.44 o 
   8   4  10      121.08      111.21     25.61 o 
  10   4  10       20.85       21.51     15.78 o 
  12   4  10       45.54       75.64     18.04 o 
 -13   5  10       38.39      -45.60     33.65 o 
 -11   5  10      164.95      162.15     31.32 o 
  -9   5  10       83.71       74.77     18.88 o 
  -7   5  10      237.03      273.02     29.75 o 
  -5   5  10      295.46      278.45     24.97 o 
  -3   5  10       56.28       50.86     16.12 o 
  -1   5  10      177.62      208.67     19.97 o 
   1   5  10       46.60       34.30     14.70 o 
   3   5  10      136.79      132.82     17.67 o 
   5   5  10       86.04       50.81     16.12 o 
   7   5  10      120.69      106.78     20.22 o 
   9   5  10      229.91      205.19     23.81 o 
  11   5  10      223.77      241.49     21.04 o 
 -12   6  10       14.84       11.59     22.33 o 
 -10   6  10       26.83       31.34     18.18 o 
  -8   6  10        5.55      -11.49     20.92 o 
  -6   6  10        8.14        0.13     21.97 o 
  -4   6  10        6.92       14.17     14.15 o 
  -2   6  10       16.74       23.45     15.26 o 
   0   6  10      148.17      103.56     16.58 o 
   2   6  10      227.26      252.54     20.00 o 
   4   6  10      135.98      134.49     18.01 o 
   6   6  10      161.49      138.30     22.51 o 
   8   6  10      243.49      277.85     28.35 o 
  10   6  10       17.86       32.18     16.45 o 
 -13   7  10       98.11      114.03     29.34 o 
 -11   7  10       77.89       92.32     22.83 o 
  -9   7  10       46.54       41.60     28.78 o 
  -7   7  10      144.10      246.44     34.93 o 
  -5   7  10      101.88       84.56     23.18 o 
  -3   7  10       42.62       44.52     15.77 o 
  -1   7  10      170.89      209.46     18.48 o 
   1   7  10       27.55        1.56     14.20 o 
   3   7  10       29.83       25.17     15.51 o 
   5   7  10      220.54      192.26     23.31 o 
   7   7  10       54.03       18.49     29.01 o 
   9   7  10       74.71       62.89     16.85 o 
 -12   8  10       10.53        0.62     22.53 o 
 -10   8  10        3.95       18.56     40.21 o 
  -8   8  10       69.38        7.42     25.23 o 
  -6   8  10       58.66       77.95     25.19 o 
  -4   8  10      510.92      523.18     30.41 o 
  -2   8  10      152.95      179.16     18.00 o 
   0   8  10       34.99       24.13     15.04 o 
   2   8  10       11.47       16.48     14.89 o 
   4   8  10       23.18      -17.35     17.73 o 
   6   8  10       59.81       74.53     21.49 o 
   8   8  10       54.87       62.39     23.14 o 
  10   8  10       14.19       19.07     15.84 o 
 -11   9  10       50.70       41.03     22.73 o 
  -9   9  10      309.15      390.58     52.94 o 
  -7   9  10      292.93      340.28     31.86 o 
  -5   9  10       65.70       96.61     25.80 o 
  -3   9  10       22.44       19.45     18.33 o 
  -1   9  10        7.39       -0.25     14.09 o 
   1   9  10       59.70       37.03     16.26 o 
   3   9  10       12.76      -14.43     17.69 o 
   5   9  10       60.25       34.52     20.21 o 
   7   9  10      110.69      138.08     25.17 o 
   9   9  10       60.31       59.14     17.18 o 
 -10  10  10       29.68       41.64     39.15 o 
  -8  10  10       35.40       10.46     26.60 o 
  -6  10  10      214.20      180.76     28.60 o 
  -4  10  10        1.13      -22.60     24.64 o 
  -2  10  10       36.68        5.13     25.70 o 
   0  10  10       63.22       44.96     16.91 o 
   2  10  10      147.21      156.00     22.77 o 
   4  10  10      209.64      209.52     25.17 o 
   6  10  10      165.41      157.16     25.96 o 
   8  10  10      140.76      142.46     18.03 o 
  -9  11  10       16.95       19.53     38.65 o 
  -7  11  10       83.64       61.06     25.27 o 
  -5  11  10      129.14      156.09     28.23 o 
  -3  11  10       44.94       44.81     34.27 o 
  -1  11  10        8.41      -28.28     22.27 o 
   1  11  10        1.55       -4.96     23.85 o 
   3  11  10      210.79      223.72     25.50 o 
   5  11  10       78.20       77.75     22.60 o 
   7  11  10       10.74        6.75     23.01 o 
  -8  12  10        3.07        8.36     38.83 o 
  -6  12  10       21.32      -41.64     47.12 o 
  -4  12  10        6.57        6.10     33.32 o 
  -2  12  10       11.85        3.62     51.02 o 
   0  12  10       31.99       22.99     22.31 o 
   2  12  10       38.10       31.95     24.97 o 
   4  12  10       12.30      -15.65     23.34 o 
   6  12  10       20.56        2.76     33.63 o 
  -7  13  10       24.43       75.57     44.46 o 
  -5  13  10       38.04       99.85     38.70 o 
  -3  13  10       61.60       47.02     55.52 o 
  -1  13  10        6.24       34.56     45.23 o 
   1  13  10       20.99       16.00     26.36 o 
   3  13  10       69.54      123.81     30.57 o 
   5  13  10      146.02      122.54     38.20 o 
  -4  14  10       38.00       59.36     45.78 o 
  -2  14  10       67.20       49.00     45.46 o 
   0  14  10       27.92       20.80     42.51 o 
   2  14  10        2.02       10.94     26.96 o 
  -7   1  11       77.79       95.78     22.05 o 
  -5   1  11      382.97      434.19     25.04 o 
  -3   1  11      350.46      376.10     25.62 o 
  -1   1  11        9.91        7.46     17.66 o 
   1   1  11      139.79      139.06     20.77 o 
   3   1  11      267.75      270.13     23.13 o 
   5   1  11       30.61       21.09     18.21 o 
   7   1  11      365.47      423.24     31.08 o 
   9   1  11      337.27      301.93     28.74 o 
  -8   2  11       28.24        0.59     31.88 o 
  -6   2  11       19.25       17.86     24.18 o 
  -4   2  11      114.67      134.13     18.59 o 
  -2   2  11        3.64        8.18     15.37 o 
   0   2  11       42.61       50.63     16.93 o 
   2   2  11      267.74      309.19     23.95 o 
   4   2  11      324.73      343.81     25.25 o 
   6   2  11       88.68      103.29     20.18 o 
   8   2  11       48.98       53.88     19.98 o 
 -11   3  11       18.32       59.27     35.88 o 
  -9   3  11        5.13      -18.06     21.61 o 
  -7   3  11       20.01       -5.48     17.54 o 
  -5   3  11      202.26      241.68     24.16 o 
  -3   3  11       75.72       41.70     16.45 o 
  -1   3  11        0.61      -16.16     15.30 o 
   1   3  11      215.45      253.08     22.73 o 
   3   3  11       53.71       41.94     17.68 o 
   5   3  11       66.92       63.91     17.97 o 
   7   3  11       30.40       -1.43     17.21 o 
   9   3  11       23.69        9.33     19.39 o 
 -10   4  11       78.87       75.63     25.07 o 
  -8   4  11       87.75      111.19     23.80 o 
  -6   4  11       97.23       76.97     29.44 o 
  -4   4  11       13.09       -0.65     14.61 o 
  -2   4  11      103.93      101.42     18.72 o 
   0   4  11        5.41        1.36     16.26 o 
   2   4  11      225.07      255.76     25.01 o 
   4   4  11       23.55       -1.47     15.85 o 
   6   4  11       31.87       32.20     17.92 o 
   8   4  11       43.16       52.28     27.01 o 
 -11   5  11       31.84       27.63     24.66 o 
  -9   5  11      141.62      111.84     24.70 o 
  -7   5  11       81.61      120.40     37.31 o 
  -5   5  11       39.37       33.15     22.19 o 
  -3   5  11       29.43       29.43     16.45 o 
  -1   5  11        7.34       -4.77     16.09 o 
   1   5  11       66.20       36.13     21.00 o 
   3   5  11      140.80      124.80     18.87 o 
   5   5  11       85.83       59.80     25.91 o 
   7   5  11       56.43       63.77     20.66 o 
 -10   6  11        2.71      -33.95     30.04 o 
  -8   6  11       52.18       25.93     34.47 o 
  -6   6  11        3.61        2.64     27.05 o 
  -4   6  11       15.67       -6.91     32.15 o 
  -2   6  11      143.35      170.02     22.80 o 
   0   6  11      174.25      214.94     21.61 o 
   2   6  11        1.32      -10.54     14.95 o 
   4   6  11       40.27       32.79     18.15 o 
   6   6  11       29.56       32.03     23.70 o 
   8   6  11       33.28       16.38     23.17 o 
  -9   7  11        5.15      -12.85     34.20 o 
  -7   7  11       45.22       75.48     39.33 o 
  -5   7  11       87.75       90.40     36.04 o 
  -3   7  11      122.34      122.12     19.78 o 
  -1   7  11      141.23      142.18     20.06 o 
   1   7  11       39.20       58.76     18.07 o 
   3   7  11       40.87       28.20     18.74 o 
   5   7  11       76.89      102.69     21.65 o 
   7   7  11        2.60       19.84     20.04 o 
  -8   8  11       50.60      103.82     42.42 o 
  -6   8  11       11.84        5.68     35.88 o 
  -4   8  11        1.19        1.36     28.96 o 
  -2   8  11       15.01        8.49     17.38 o 
   0   8  11       14.57       -5.24     15.92 o 
   2   8  11       10.53        4.13     17.62 o 
   4   8  11       59.87       62.74     20.55 o 
   6   8  11      145.63      168.24     23.97 o 
  -7   9  11      102.78      149.19     46.10 o 
  -5   9  11       15.23       24.55     33.48 o 
  -3   9  11       32.19       80.71     28.02 o 
  -1   9  11       54.07       73.38     18.84 o 
   1   9  11       65.24       45.18     18.65 o 
   3   9  11       21.61       18.05     18.36 o 
   5   9  11       38.07       70.73     23.93 o 
  -6  10  11        4.91       33.15     40.37 o 
  -4  10  11      114.70      144.94     39.30 o 
  -2  10  11      113.47       49.26     24.68 o 
   0  10  11        1.85        2.44     17.83 o 
   2  10  11       51.02       47.08     19.44 o 
   4  10  11       75.66       83.18     24.53 o 
  -5  11  11       25.66      -29.66     39.19 o 
  -3  11  11      121.54      110.45     50.73 o 
  -1  11  11       81.24       51.08     31.81 o 
   1  11  11       42.86       29.03     21.07 o 
  -6   0  12      348.10      453.96     59.17 o 
  -4   0  12      199.11      184.34     33.17 o 
  -2   0  12      161.10      167.50     72.03 o 
   0   0  12        6.19       14.60     25.42 o 
   2   0  12      345.06      388.53     44.15 o 
   4   0  12      257.11      247.91     40.40 o 
  -7   1  12      204.06      176.71     47.14 o 
  -5   1  12      108.96      129.11     30.20 o 
  -3   1  12      267.55      299.95     27.48 o 
  -1   1  12       48.59       95.21     21.75 o 
   1   1  12       31.05       34.55     19.42 o 
   3   1  12        8.53        9.55     19.33 o 
   5   1  12       65.77       47.10     21.79 o 
  -6   2  12       94.84      117.53     43.69 o 
  -4   2  12       22.19       17.31     18.31 o 
  -2   2  12       61.13       33.59     19.31 o 
   0   2  12      382.75      417.14     30.87 o 
   2   2  12       80.39       87.79     22.50 o 
   4   2  12       44.83       41.25     21.35 o 
  -7   3  12       26.88       -1.63     35.33 o 
  -5   3  12      323.82      458.60     42.53 o 
  -3   3  12      200.70      239.49     25.92 o 
  -1   3  12      268.43      316.33     36.54 o 
   1   3  12      231.04      250.04     26.78 o 
   3   3  12       22.66       18.26     20.42 o 
  -6   4  12      112.61      119.03     45.01 o 
  -4   4  12       24.66        8.63     19.73 o 
  -2   4  12       65.48       51.55     20.68 o 
   0   4  12      283.46      340.20     29.07 o 
   2   4  12       18.30       46.80     21.36 o 
   4   4  12       15.61       14.76     20.15 o 
  -5   5  12      297.34      332.89     56.90 o 
  -3   5  12      170.78      202.23     25.01 o 
  -1   5  12      157.99      183.63     25.21 o 
   1   5  12       74.39       98.45     25.51 o 
   3   5  12      131.11      177.17     30.40 o 
  -4   6  12      136.61      201.36     36.36 o 
  -2   6  12       52.28       45.77     21.08 o 
   0   6  12      123.08      122.18     25.87 o 
   2   6  12      100.25      102.58     23.59 o 
  -3   7  12      255.68      321.59     33.40 o 
  -1   7  12       99.40      140.67     24.75 o 
                                                 
